# Supplementary material for: 1-(4-Benz­yloxy-2-hy­droxy­phen­yl)ethanone
Source: Acta Crystallogr Sect E Struct Rep Online. 2011 Nov 9;67(Pt 12):o3225. doi: 10.1107/S160053681104637X (PMC3238887; doi:10.1107/S160053681104637X)
Supplement: Supplementary file 2 [file e-67-o3225-Isup2.hkl]

# 
# h,k,l, Fc-squared, Fo-squared, sigma(Fo-squared) and status flag 
# 
data_I
_shelx_title ' 110928b in P-1' 
_shelx_refln_list_code          4 
_shelx_F_calc_maximum       94.08 
_exptl_crystal_F_000       256.00 
_reflns_d_resolution_high  0.8403 
 
loop_ 
 _symmetry_equiv_pos_as_xyz 
 'x, y, z' 
 '-x, -y, -z' 
 
_cell_length_a     5.8433 
_cell_length_b     8.0096 
_cell_length_c    13.8089 
_cell_angle_alpha  74.061 
_cell_angle_beta   84.589 
_cell_angle_gamma  87.372 
 
_shelx_F_squared_multiplier     1.000 
 
loop_ 
 _refln_index_h 
 _refln_index_k 
 _refln_index_l 
 _refln_F_squared_calc 
 _refln_F_squared_meas 
 _refln_F_squared_sigma 
 _refln_observed_status 
   1   0   0      162.94      176.37      2.84 o 
   2   0   0      123.98      116.96      3.09 o 
   3   0   0        0.87        0.34      0.36 o 
   4   0   0       18.30       15.83      1.16 o 
   5   0   0       86.19       76.88      2.79 o 
   6   0   0       12.76       12.95      2.61 o 
  -6   1   0        5.42        7.27      2.26 o 
  -5   1   0       15.26       17.61      2.77 o 
  -4   1   0       15.72       17.21      1.76 o 
  -3   1   0       97.42       94.46      1.96 o 
  -2   1   0      287.79      291.94      3.85 o 
  -1   1   0     5105.66     5071.13     94.72 o 
   0   1   0      164.45      156.08      1.91 o 
   1   1   0     1449.21     1318.61     11.63 o 
   3   1   0        1.29       -0.21      0.64 o 
   4   1   0       43.21       39.34      2.51 o 
   5   1   0        5.46        4.86      0.88 o 
   6   1   0        7.09        6.66      1.60 o 
  -6   2   0        1.11        1.44      2.05 o 
  -5   2   0      116.79      141.50      6.95 o 
  -4   2   0        0.21        0.60      0.68 o 
  -3   2   0        6.95        6.06      0.83 o 
  -2   2   0        5.72        6.47      0.65 o 
  -1   2   0     4831.92     5157.73     42.18 o 
   0   2   0     8850.89     7812.59     37.34 o 
   1   2   0     3588.11     3490.71     27.69 o 
   2   2   0      157.11      159.95      4.52 o 
   3   2   0      105.09       93.25      3.64 o 
   4   2   0       12.73       12.84      1.73 o 
   5   2   0        5.73        7.67      1.62 o 
   6   2   0       22.06       28.54      3.28 o 
  -6   3   0        1.18        1.54      1.65 o 
  -5   3   0        0.87        0.88      1.81 o 
  -4   3   0       12.25       14.19      1.43 o 
  -3   3   0        6.89        5.75      0.85 o 
  -2   3   0      717.59      680.99     26.26 o 
  -1   3   0      330.90      344.71      5.77 o 
   0   3   0       13.08       12.21      1.31 o 
   1   3   0       23.73       25.52      2.00 o 
   2   3   0        1.50        1.15      0.96 o 
   3   3   0       34.49       34.67      2.72 o 
   4   3   0        0.47        0.19      1.20 o 
   5   3   0        0.35        0.91      1.36 o 
   6   3   0        0.59        1.04      1.62 o 
  -6   4   0        7.10        8.47      2.77 o 
  -5   4   0       39.58       40.95      4.13 o 
  -4   4   0       19.47       17.88      1.89 o 
  -3   4   0       28.45       28.51      1.80 o 
  -2   4   0       41.36       41.26      2.16 o 
  -1   4   0      106.54      106.08      3.86 o 
   0   4   0        0.00       -0.13      0.64 o 
   1   4   0      355.67      325.34      7.51 o 
   2   4   0      351.62      367.67      9.09 o 
   3   4   0       14.67       15.27      2.02 o 
   4   4   0        3.72        4.61      1.52 o 
   5   4   0        2.52        1.97      1.38 o 
   6   4   0        0.55        0.69      1.41 o 
  -5   5   0        0.01       -0.96      1.65 o 
  -4   5   0        0.52       -0.25      0.87 o 
  -3   5   0       33.73       29.48      2.75 o 
  -2   5   0        2.76        0.50      0.66 o 
  -1   5   0        1.02        0.57      0.68 o 
   0   5   0        2.11        1.28      0.88 o 
   1   5   0        3.06        2.56      1.07 o 
   2   5   0        1.91        0.37      0.96 o 
   3   5   0      164.91      172.98      7.15 o 
   4   5   0        6.12        7.83      2.16 o 
   5   5   0        7.97       10.20      2.26 o 
  -5   6   0        0.29        0.03      2.02 o 
  -4   6   0        4.68        3.03      1.29 o 
  -3   6   0       49.02       57.81      3.06 o 
  -2   6   0       11.73       11.83      1.38 o 
  -1   6   0        2.99        2.63      0.90 o 
   0   6   0        6.32        5.57      1.41 o 
   1   6   0        0.61       -0.19      0.99 o 
   2   6   0      394.50      453.12     12.33 o 
   3   6   0        0.74        0.08      1.54 o 
   4   6   0        2.41        2.85      1.57 o 
   5   6   0        0.58        1.68      2.02 o 
  -4   7   0        1.03        0.38      1.01 o 
  -3   7   0        0.00       -0.56      0.72 o 
  -2   7   0       10.12       10.29      1.44 o 
  -1   7   0        0.06       -0.19      1.28 o 
   0   7   0        0.45        0.00      0.88 o 
   1   7   0       35.80       35.67      3.52 o 
   2   7   0        0.14        1.20      1.28 o 
   3   7   0       63.76       69.38      5.44 o 
   4   7   0       12.64       16.09      2.96 o 
  -3   8   0        8.73        5.61      1.35 o 
  -2   8   0        6.74        7.37      1.34 o 
  -1   8   0        1.40       -0.56      1.41 o 
   0   8   0        0.99        1.12      2.10 o 
   1   8   0       49.17       50.61      4.61 o 
   2   8   0      102.20      116.90      7.18 o 
   3   8   0        6.53        7.48      2.50 o 
  -1   9   0        0.96        2.16      1.44 o 
   0   9   0       13.68       15.13      2.96 o 
   1   9   0       25.30       30.21      3.81 o 
  -3  -8   1        4.14        5.41      2.42 o 
  -2  -8   1        0.72       -0.03      1.78 o 
  -1  -8   1       30.09       30.51      3.44 o 
   0  -8   1        0.01        1.14      1.65 o 
   1  -8   1        5.58        6.79      2.02 o 
   2  -8   1        4.55        3.14      1.62 o 
   3  -8   1        0.10       -0.61      0.95 o 
  -4  -7   1        3.83        6.66      2.53 o 
  -3  -7   1       86.00       89.28      6.03 o 
  -2  -7   1      112.73      135.99      7.13 o 
  -1  -7   1       15.62       17.77      2.80 o 
   0  -7   1        3.53        3.73      1.76 o 
   1  -7   1        0.14       -0.40      0.88 o 
   2  -7   1       12.01       11.23      1.55 o 
   3  -7   1        0.31       -0.50      0.75 o 
   4  -7   1        0.00       -0.15      1.24 o 
  -4  -6   1       14.41       13.51      2.48 o 
  -3  -6   1       86.27      102.76      6.27 o 
  -2  -6   1        8.77        7.75      2.18 o 
  -1  -6   1       10.11        9.64      2.02 o 
   0  -6   1       30.85       30.58      3.17 o 
   1  -6   1        0.00        0.43      1.25 o 
   2  -6   1       19.43       16.51      1.78 o 
   3  -6   1        1.39        0.87      0.84 o 
   4  -6   1        1.60       -0.49      0.95 o 
   5  -6   1        1.75        3.09      1.94 o 
  -4  -5   1        5.64        4.98      1.73 o 
  -3  -5   1      360.44      395.86     10.70 o 
  -2  -5   1        7.15        6.77      1.89 o 
  -1  -5   1        0.01        0.11      0.85 o 
   0  -5   1        4.68        3.76      1.17 o 
   1  -5   1       26.53       26.31      1.82 o 
   2  -5   1        0.14       -0.36      0.75 o 
   3  -5   1       10.07        9.40      1.37 o 
   4  -5   1        2.84        2.58      1.03 o 
   5  -5   1        6.07        6.42      2.02 o 
  -6  -4   1        0.44        1.25      2.02 o 
  -4  -4   1      113.12      114.29      5.40 o 
  -3  -4   1      119.13      117.83      5.35 o 
  -2  -4   1        2.26        3.04      1.28 o 
  -1  -4   1       58.69       55.30      3.26 o 
   0  -4   1       57.15       55.57      3.10 o 
   1  -4   1       18.16       17.65      1.42 o 
   2  -4   1       95.78       97.80      3.16 o 
   3  -4   1        0.30       -0.19      0.82 o 
   4  -4   1       21.10       20.77      1.87 o 
   5  -4   1        0.33        0.53      1.62 o 
   6  -4   1        4.46        6.60      2.61 o 
  -6  -3   1       14.97       14.70      2.96 o 
  -5  -3   1       17.14       14.97      2.53 o 
  -4  -3   1        1.27        0.35      1.15 o 
  -3  -3   1       64.68       61.79      3.50 o 
  -2  -3   1      362.27      400.02      8.46 o 
  -1  -3   1      477.82      485.63      8.80 o 
   0  -3   1       96.46      104.78      3.73 o 
   1  -3   1       27.43       22.02      2.31 o 
   2  -3   1        0.58       -0.99      0.88 o 
   3  -3   1        5.19        6.14      1.04 o 
   4  -3   1      120.28      119.20      4.32 o 
   5  -3   1       22.70       26.88      2.15 o 
   6  -3   1        0.06       -0.56      1.73 o 
  -6  -2   1        0.90        1.30      1.62 o 
  -5  -2   1        0.19        0.85      1.01 o 
  -4  -2   1       30.13       33.38      2.67 o 
  -3  -2   1      119.44      128.08      4.69 o 
  -2  -2   1       25.88       25.79      1.76 o 
  -1  -2   1        9.75        8.93      1.04 o 
   0  -2   1      857.01      816.60      9.86 o 
   1  -2   1        0.55        0.11      0.50 o 
   2  -2   1      118.43      122.28      4.09 o 
   3  -2   1       68.69       66.83      1.57 o 
   4  -2   1       57.23       62.21      2.60 o 
   5  -2   1       12.50       12.17      1.73 o 
   6  -2   1        0.08        1.78      1.46 o 
  -6  -1   1       17.50       17.64      2.45 o 
  -5  -1   1       31.55       31.21      2.88 o 
  -4  -1   1       32.04       29.61      3.40 o 
  -3  -1   1      103.87      102.61      3.53 o 
  -2  -1   1       54.81       50.26      1.98 o 
  -1  -1   1     3177.38     3103.58     23.28 o 
   0  -1   1       94.30      101.40      2.76 o 
   1  -1   1      694.17      710.59      5.85 o 
   2  -1   1       91.48       81.86      4.19 o 
   3  -1   1      135.26      119.78      6.09 o 
   4  -1   1      253.20      268.23      9.70 o 
   5  -1   1        0.00       -0.49      0.89 o 
   6  -1   1        0.09       -0.77      1.28 o 
  -5   0   1       44.59       34.35      2.64 o 
  -4   0   1       10.51        8.31      0.86 o 
  -3   0   1       42.77       38.61      1.54 o 
  -2   0   1      134.02      126.79      3.90 o 
  -1   0   1     1334.73     1453.30     13.25 o 
   1   0   1      326.34      311.89      4.55 o 
   2   0   1      523.08      542.85      7.85 o 
   3   0   1      143.29      157.58      4.62 o 
   4   0   1       58.16       59.90      3.23 o 
   5   0   1        1.05        0.83      0.55 o 
   6   0   1        3.02        4.55      2.08 o 
  -6   1   1       25.58       28.64      3.81 o 
  -5   1   1       64.07       62.47     10.95 o 
  -4   1   1        3.63        2.12      0.65 o 
  -3   1   1        0.70        0.25      0.40 o 
  -2   1   1       11.24       11.07      0.79 o 
  -1   1   1     5031.57     5204.79     30.40 o 
   0   1   1      710.94      684.84     24.23 o 
   1   1   1      371.57      389.90      5.61 o 
   2   1   1        2.00        1.44      0.72 o 
   3   1   1      129.25      126.28      4.24 o 
   4   1   1        0.13       -0.51      0.80 o 
   5   1   1        1.83        1.84      1.12 o 
   6   1   1        1.40        1.68      1.28 o 
  -6   2   1        1.79        2.32      1.62 o 
  -5   2   1       16.82       20.49      2.98 o 
  -4   2   1       44.54       41.92      2.88 o 
  -3   2   1       39.91       32.43      1.92 o 
  -2   2   1      988.80      994.92     16.64 o 
  -1   2   1     6469.97     6281.71     66.32 o 
   0   2   1        4.42        3.50      0.40 o 
   2   2   1        7.89        7.54      1.20 o 
   3   2   1        9.41       15.42      1.68 o 
   4   2   1      105.91      112.46      4.81 o 
   5   2   1        3.67        3.04      1.44 o 
   6   2   1        0.49        1.46      1.36 o 
  -6   3   1        4.37        4.42      1.92 o 
  -5   3   1       22.80       22.25      2.96 o 
  -4   3   1       92.72       96.44      3.23 o 
  -3   3   1       53.96       51.51      1.53 o 
  -2   3   1        0.03       15.25      9.54 o 
  -1   3   1     1207.35     1280.57     42.24 o 
   0   3   1        1.86        0.67      0.59 o 
   1   3   1      489.46      504.77      8.69 o 
   2   3   1       22.17       24.85      2.24 o 
   3   3   1      143.70      158.07      5.68 o 
   4   3   1       14.58       13.19      1.81 o 
   5   3   1        2.17        2.02      1.25 o 
  -6   4   1        1.38        1.92      2.08 o 
  -5   4   1        1.65        0.29      1.62 o 
  -4   4   1       13.64       12.83      1.47 o 
  -3   4   1        4.63        4.28      0.89 o 
  -2   4   1     1513.07     1553.04     13.15 o 
  -1   4   1      687.63      787.12     28.95 o 
   0   4   1        5.19        4.36      0.87 o 
   1   4   1       53.36       59.04      3.36 o 
   2   4   1      594.53      611.68     11.55 o 
   3   4   1       49.67       49.28      3.39 o 
   4   4   1        8.53       10.89      2.08 o 
   5   4   1        4.74        4.55      1.44 o 
  -5   5   1        0.36        0.27      1.22 o 
  -4   5   1       19.81       19.96      2.00 o 
  -3   5   1      136.39      136.46      6.65 o 
  -2   5   1        0.08        0.36      0.74 o 
  -1   5   1        7.97        6.31      1.05 o 
   0   5   1        5.63        5.09      1.23 o 
   1   5   1      186.91      173.30      6.01 o 
   2   5   1      141.39      149.42      6.21 o 
   3   5   1       23.02       20.28      2.64 o 
   4   5   1        0.13       -1.25      1.01 o 
   5   5   1        1.20        1.25      1.60 o 
  -5   6   1        0.24       -1.65      1.78 o 
  -4   6   1        4.10        1.84      1.44 o 
  -3   6   1        9.29        7.82      1.30 o 
  -2   6   1      202.87      199.00     10.86 o 
  -1   6   1        1.88        2.28      1.17 o 
   0   6   1        3.69        1.84      1.01 o 
   1   6   1        8.22        9.19      1.97 o 
   2   6   1       96.53       91.35      5.10 o 
   3   6   1       20.72       22.17      3.12 o 
   4   6   1        3.52        4.02      2.10 o 
   5   6   1        5.20        9.11      2.61 o 
  -4   7   1        0.71        1.89      1.65 o 
  -3   7   1       41.79       37.24      2.49 o 
  -2   7   1        0.16        1.26      1.07 o 
  -1   7   1        0.25        0.11      1.02 o 
   0   7   1       11.36        9.91      2.08 o 
   1   7   1       17.34       11.88      2.16 o 
   2   7   1        0.31       -0.53      1.68 o 
   3   7   1        2.90        1.15      1.46 o 
   4   7   1        0.38        0.43      2.05 o 
  -3   8   1        0.10        0.82      0.88 o 
  -2   8   1       15.66       15.49      1.88 o 
  -1   8   1        7.64        9.27      2.08 o 
   0   8   1        4.73        3.38      1.33 o 
   1   8   1        8.69        9.69      2.13 o 
   2   8   1        5.82        3.54      1.73 o 
   3   8   1        2.81        3.12      2.24 o 
  -1   9   1        0.11       -0.29      1.49 o 
   0   9   1        0.02        1.41      2.26 o 
   1   9   1       12.78       12.25      2.58 o 
  -2  -8   2        6.31        7.38      2.53 o 
  -1  -8   2        4.40        7.56      3.09 o 
   0  -8   2        1.33       -0.08      1.25 o 
   1  -8   2        0.00        0.56      1.62 o 
   2  -8   2        2.90        2.88      1.60 o 
  -4  -7   2        0.10        0.61      1.46 o 
  -3  -7   2        0.81        0.19      1.36 o 
  -2  -7   2        7.43        9.21      2.37 o 
  -1  -7   2        0.83        0.61      1.54 o 
   0  -7   2        0.97        1.33      1.22 o 
   1  -7   2       36.09       34.33      3.44 o 
   2  -7   2        4.77        3.30      1.41 o 
   3  -7   2        1.80        1.65      0.94 o 
   4  -7   2        0.12       -0.20      0.88 o 
  -4  -6   2        1.66        1.30      1.89 o 
  -3  -6   2       12.34       13.50      2.61 o 
  -2  -6   2      124.08      138.94      6.74 o 
  -1  -6   2        0.01       -0.40      1.46 o 
   0  -6   2        1.69        3.06      1.84 o 
   1  -6   2        1.95        0.32      1.01 o 
   2  -6   2        0.67        0.49      0.96 o 
   3  -6   2        0.05        0.49      0.70 o 
   4  -6   2        0.01       -0.19      0.84 o 
  -5  -5   2        1.32        2.24      1.57 o 
  -4  -5   2       84.53       76.67      4.83 o 
  -3  -5   2      147.40      176.60      7.47 o 
  -2  -5   2       12.50       11.83      2.08 o 
  -1  -5   2       13.35       15.90      2.16 o 
   0  -5   2        2.90        3.83      1.46 o 
   1  -5   2      110.88      110.26      5.11 o 
   2  -5   2        7.11        6.39      1.07 o 
   3  -5   2        0.28       -0.45      0.77 o 
   4  -5   2        3.88        2.77      1.04 o 
   5  -5   2        0.29       -0.59      1.06 o 
  -6  -4   2        1.45        3.09      2.37 o 
  -5  -4   2        7.89       13.96      2.61 o 
  -4  -4   2        8.83        9.78      1.47 o 
  -3  -4   2      152.58      153.22      6.08 o 
  -2  -4   2      157.52      166.18      6.19 o 
  -1  -4   2      132.42      132.27      5.01 o 
   0  -4   2       16.00       24.22      2.66 o 
   1  -4   2      241.35      245.90      5.51 o 
   2  -4   2        2.09        2.42      0.76 o 
   3  -4   2        0.18        0.19      1.40 o 
   4  -4   2        2.75        2.95      1.04 o 
   5  -4   2        0.43        0.12      1.02 o 
   6  -4   2        0.81       -1.01      1.70 o 
  -6  -3   2        7.88       11.08      2.82 o 
  -5  -3   2       19.44       18.78      2.80 o 
  -4  -3   2      579.18      589.69     23.17 o 
  -3  -3   2       87.98       84.34      4.06 o 
  -2  -3   2       22.65       22.95      2.00 o 
  -1  -3   2      229.68      222.24      5.77 o 
   0  -3   2       27.79       30.19      2.67 o 
   1  -3   2      292.46      339.53     19.18 o 
   2  -3   2        3.25        3.46      0.75 o 
   3  -3   2        9.54       10.23      1.23 o 
   4  -3   2        1.78        1.54      0.96 o 
   5  -3   2        4.77        5.44      1.29 o 
   6  -3   2        1.36        1.94      1.94 o 
  -6  -2   2       11.63       12.07      2.42 o 
  -5  -2   2      102.30      104.07      5.66 o 
  -4  -2   2        1.59        2.22      0.79 o 
  -3  -2   2      153.52      146.72     13.73 o 
  -2  -2   2        0.68        1.20      0.75 o 
  -1  -2   2      169.63      160.91      4.04 o 
   0  -2   2      385.94      366.69     14.82 o 
   1  -2   2      691.04      665.68      9.90 o 
   2  -2   2      173.65      164.03      3.43 o 
   3  -2   2       57.87       66.65      2.47 o 
   4  -2   2        4.38        3.43      0.98 o 
   5  -2   2        4.58        6.47      1.29 o 
   6  -2   2        0.60        1.84      1.49 o 
  -6  -1   2       18.81       18.92      2.56 o 
  -5  -1   2      153.12      155.85      6.26 o 
  -4  -1   2      189.36      193.61      4.10 o 
  -3  -1   2       64.12       69.76      3.21 o 
  -2  -1   2       66.61       65.90      1.83 o 
  -1  -1   2     1293.34     1265.00      8.76 o 
   0  -1   2      323.76      337.53      4.41 o 
   1  -1   2      124.18      120.22      2.31 o 
   2  -1   2      227.49      230.30      3.68 o 
   3  -1   2      256.90      278.39      4.76 o 
   4  -1   2       80.00       78.56      4.33 o 
   5  -1   2        0.83        0.89      0.87 o 
   6  -1   2        0.00        0.56      1.41 o 
  -6   0   2       63.65       59.43      3.79 o 
  -5   0   2       26.57       26.14      2.48 o 
  -4   0   2        0.59        0.24      0.88 o 
  -3   0   2       20.26       17.97      1.73 o 
  -2   0   2        9.04        7.29      1.21 o 
  -1   0   2       44.96       44.03      1.87 o 
   0   0   2        0.49        0.95      0.25 o 
   1   0   2       13.25       14.43      0.53 o 
   2   0   2        1.96        1.02      0.40 o 
   3   0   2       90.12       96.67      2.74 o 
   4   0   2      133.22      158.37      4.10 o 
   5   0   2        0.00       -0.25      0.51 o 
   6   0   2        0.66        1.70      1.78 o 
  -6   1   2        3.66        2.29      2.08 o 
  -5   1   2       65.93       50.09      3.07 o 
  -4   1   2       44.07       29.37      8.36 o 
  -3   1   2       30.46       28.72      1.22 o 
  -2   1   2       22.99       19.85      0.84 o 
  -1   1   2      172.39      180.29      3.74 o 
   0   1   2     1146.05     1015.83     31.97 o 
   1   1   2     1003.37     1054.88     34.61 o 
   2   1   2      526.24      561.10      8.55 o 
   3   1   2     1340.73     1423.42     16.60 o 
   4   1   2        9.87       11.35      1.65 o 
   5   1   2        1.96        0.88      1.04 o 
  -6   2   2       12.39       16.03      3.25 o 
  -5   2   2        3.61        2.42      1.49 o 
  -4   2   2        0.56        0.93      0.80 o 
  -3   2   2        4.06        3.92      0.56 o 
  -2   2   2       94.59       98.62      2.12 o 
  -1   2   2      318.25      297.43      6.95 o 
   0   2   2      412.62      370.98      7.76 o 
   1   2   2      674.30      654.54     38.11 o 
   2   2   2      364.07      381.88      7.34 o 
   3   2   2       16.55       18.23      1.84 o 
   4   2   2       78.11       73.16      3.90 o 
   5   2   2        0.25       -0.64      1.12 o 
  -6   3   2        0.56        0.51      1.54 o 
  -5   3   2        6.07        4.18      2.08 o 
  -4   3   2       91.71      101.70      5.56 o 
  -3   3   2       71.43       69.93      1.94 o 
  -2   3   2     1056.13     1075.72     11.53 o 
  -1   3   2      753.70      710.46      7.55 o 
   0   3   2       24.88       20.56      0.89 o 
   1   3   2       61.86       55.91      2.73 o 
   2   3   2     1234.07     1256.76     16.06 o 
   3   3   2      177.44      183.52      5.93 o 
   4   3   2        4.25        5.03      1.30 o 
   5   3   2        6.36        6.26      1.76 o 
   6   3   2        1.07        0.99      1.41 o 
  -6   4   2        0.49        0.08      2.08 o 
  -5   4   2        7.74        9.43      2.24 o 
  -4   4   2        8.61        8.79      2.18 o 
  -3   4   2      155.81      163.32      5.63 o 
  -2   4   2       71.37       71.23      2.31 o 
  -1   4   2      297.96      271.61      4.50 o 
   0   4   2      146.96      137.95      2.58 o 
   1   4   2      384.85      381.63      8.07 o 
   2   4   2      133.86      146.58      5.52 o 
   3   4   2        9.24        9.83      1.76 o 
   4   4   2       46.88       58.54      4.37 o 
   5   4   2        1.35        1.49      1.28 o 
   6   4   2        1.43        0.32      1.33 o 
  -5   5   2        0.61       -0.35      1.22 o 
  -4   5   2       23.63       20.12      2.74 o 
  -3   5   2      325.23      351.04      8.59 o 
  -2   5   2      375.38      366.41      6.17 o 
  -1   5   2        0.85        0.57      0.50 o 
   0   5   2        5.32        6.06      1.08 o 
   1   5   2        0.94        0.91      0.99 o 
   2   5   2       58.04       59.52      3.79 o 
   3   5   2        0.04       -0.80      0.77 o 
   4   5   2        6.15        5.59      1.62 o 
   5   5   2        0.00        0.32      1.17 o 
   6   5   2        0.23        1.30      1.84 o 
  -5   6   2        0.10        0.64      1.94 o 
  -4   6   2       57.76       58.14      4.80 o 
  -3   6   2      116.75      112.98      3.91 o 
  -2   6   2        0.27        6.48      7.44 o 
  -1   6   2        0.21        1.27      0.80 o 
   0   6   2       37.24       38.34      3.09 o 
   1   6   2        0.74        0.85      1.38 o 
   2   6   2       34.59       33.19      3.39 o 
   3   6   2        5.09        5.65      1.81 o 
   4   6   2        1.64        0.67      1.22 o 
   5   6   2        1.54        2.26      2.02 o 
  -4   7   2        0.15       -0.67      1.12 o 
  -3   7   2       94.80       99.78      3.97 o 
  -2   7   2        0.56        0.53      0.88 o 
  -1   7   2        0.00       -0.68      0.91 o 
   0   7   2        0.73        1.14      0.99 o 
   1   7   2       16.90       15.13      2.50 o 
   2   7   2        0.29        0.43      1.49 o 
   3   7   2       10.56       12.92      2.50 o 
   4   7   2        0.79        0.43      2.00 o 
  -3   8   2        8.60        8.92      2.69 o 
  -2   8   2        0.01       -0.03      0.90 o 
  -1   8   2        2.69        0.56      0.96 o 
   0   8   2        1.00        1.38      1.20 o 
   1   8   2        4.23        5.38      2.08 o 
   2   8   2        0.01        1.46      1.81 o 
   3   8   2        0.68        1.25      1.65 o 
  -1   9   2        6.11        7.40      2.10 o 
   0   9   2        0.78        0.43      1.49 o 
   1   9   2        0.20       -1.07      1.07 o 
   2   9   2        0.20        0.03      1.86 o 
  -2  -8   3        0.09        1.33      2.56 o 
  -1  -8   3        0.01       -0.51      1.62 o 
   0  -8   3        0.03       -0.80      1.57 o 
   1  -8   3        4.03        2.10      1.84 o 
   2  -8   3        5.02        5.19      1.89 o 
  -3  -7   3        0.43        0.24      1.38 o 
  -2  -7   3        1.60        1.71      1.06 o 
  -1  -7   3        6.43        6.34      2.77 o 
   0  -7   3       16.86       13.61      2.58 o 
   1  -7   3        0.91        0.96      1.52 o 
   2  -7   3        1.63        1.07      1.15 o 
   3  -7   3        0.06       -0.04      0.79 o 
  -4  -6   3        0.05        0.02      1.07 o 
  -3  -6   3        0.79        0.75      1.12 o 
  -2  -6   3        3.43        3.22      1.06 o 
  -1  -6   3        1.92        2.30      1.20 o 
   0  -6   3       43.98       41.47      3.63 o 
   1  -6   3       73.27       74.63      4.70 o 
   2  -6   3        0.00       -0.69      0.97 o 
   3  -6   3        0.46        0.36      0.77 o 
   4  -6   3        1.20        1.59      1.18 o 
  -5  -5   3        0.15       -0.16      2.00 o 
  -4  -5   3       11.68       15.95      1.90 o 
  -3  -5   3        1.28        1.31      1.29 o 
  -2  -5   3        0.35       -0.35      1.28 o 
  -1  -5   3       15.01       12.10      1.81 o 
   0  -5   3      133.68      141.73      5.33 o 
   1  -5   3       72.15       70.54      4.25 o 
   2  -5   3        2.83        2.72      1.00 o 
   3  -5   3        0.77        0.06      0.79 o 
   4  -5   3        5.66        5.46      1.37 o 
   5  -5   3        0.23        0.08      0.91 o 
  -5  -4   3       13.66       11.35      2.77 o 
  -4  -4   3       41.95       42.30      2.60 o 
  -3  -4   3       50.94       48.63      2.99 o 
  -2  -4   3       17.17       16.15      1.49 o 
  -1  -4   3       22.08       21.11      1.73 o 
   0  -4   3      441.10      461.44     22.65 o 
   1  -4   3        2.59        2.91      0.69 o 
   2  -4   3       30.99       30.15      2.37 o 
   3  -4   3        0.98        1.37      0.87 o 
   4  -4   3        1.95        1.45      0.91 o 
   5  -4   3        1.00        1.10      0.95 o 
  -6  -3   3        0.20        0.91      1.36 o 
  -5  -3   3       23.18       22.14      3.12 o 
  -4  -3   3        1.44        1.52      1.76 o 
  -3  -3   3        2.31        1.57      0.72 o 
  -2  -3   3       59.69       55.61      2.22 o 
  -1  -3   3      244.70      263.14     12.51 o 
   0  -3   3      110.98      113.06      2.83 o 
   1  -3   3       93.10       87.74      2.79 o 
   2  -3   3       37.69       40.62      1.99 o 
   3  -3   3       28.15       28.48      1.91 o 
   4  -3   3        3.20        2.34      0.89 o 
   5  -3   3        2.58        3.26      1.07 o 
   6  -3   3        0.75       -0.32      1.70 o 
  -6  -2   3        4.29        3.67      1.49 o 
  -5  -2   3       51.43       42.64      3.68 o 
  -4  -2   3      158.96      148.49      6.45 o 
  -3  -2   3        2.39        4.17      0.91 o 
  -2  -2   3       41.54       39.38      1.79 o 
  -1  -2   3      179.51      193.16      3.52 o 
   0  -2   3        6.10        5.38      0.67 o 
   1  -2   3      102.22      104.86      1.75 o 
   2  -2   3       33.16       31.37      1.59 o 
   3  -2   3        5.11        3.17      0.83 o 
   4  -2   3        0.15        0.68      0.72 o 
   5  -2   3        0.08       -0.86      0.83 o 
   6  -2   3        1.32        3.70      1.86 o 
  -6  -1   3       26.13       25.05      2.82 o 
  -5  -1   3      114.44      112.99      5.45 o 
  -4  -1   3        7.58        6.21      1.52 o 
  -3  -1   3       52.36       57.21      3.83 o 
  -2  -1   3        3.46        3.65      0.59 o 
  -1  -1   3        1.66        2.08      0.47 o 
   0  -1   3      760.97      702.02      5.99 o 
   1  -1   3      138.31      135.98      2.20 o 
   2  -1   3       28.40       28.25      1.59 o 
   3  -1   3       10.05       13.23      1.18 o 
   4  -1   3       12.59       12.85      1.34 o 
   5  -1   3        1.51        0.76      0.75 o 
   6  -1   3        1.02        1.12      1.15 o 
  -6   0   3        2.44        1.52      1.25 o 
  -5   0   3       21.21       19.82      2.29 o 
  -4   0   3        7.52        6.69      1.33 o 
  -3   0   3        8.19        6.37      0.72 o 
  -2   0   3        5.22        5.02      0.49 o 
  -1   0   3      869.28      789.77      9.91 o 
   0   0   3      821.80      754.08     12.74 o 
   1   0   3       30.51       32.47      1.43 o 
   2   0   3        7.40        5.29      0.80 o 
   3   0   3      115.84      125.00      4.97 o 
   4   0   3       10.19        9.35      1.17 o 
   5   0   3        1.47        1.40      0.95 o 
   6   0   3        1.03       -0.26      0.94 o 
  -6   1   3       50.20       67.01      5.41 o 
  -5   1   3       28.28       23.88      2.37 o 
  -4   1   3        0.05       -0.43      0.88 o 
  -3   1   3       10.74       11.15      0.79 o 
  -2   1   3      869.05      887.21     11.35 o 
  -1   1   3      261.38      262.04      5.18 o 
   0   1   3      198.61      180.95     11.37 o 
   1   1   3      256.12      263.47      5.23 o 
   2   1   3      774.46      850.72     11.61 o 
   3   1   3       66.05       70.08      3.47 o 
   4   1   3       11.86        9.24      1.65 o 
   5   1   3        2.79        1.49      1.30 o 
   6   1   3        9.19        8.63      3.21 o 
  -6   2   3        0.00        0.91      1.52 o 
  -5   2   3       10.19       10.73      2.26 o 
  -4   2   3        8.13        8.40      1.13 o 
  -3   2   3       29.39       27.41      1.76 o 
  -2   2   3      136.29      127.27      2.54 o 
  -1   2   3      741.01      700.65     21.50 o 
   0   2   3       30.22       33.00      1.35 o 
   1   2   3        2.68        2.65      0.60 o 
   2   2   3      533.87      576.44      9.69 o 
   3   2   3       97.10      100.89      4.31 o 
   4   2   3       76.22       75.47      4.11 o 
   5   2   3       20.54       17.19      2.16 o 
  -6   3   3       11.92       21.34      3.65 o 
  -5   3   3        0.68        0.77      1.36 o 
  -4   3   3        0.72       -0.96      0.96 o 
  -3   3   3       38.25       35.71      1.71 o 
  -2   3   3      111.68      123.83      2.71 o 
  -1   3   3      211.39      212.45      2.73 o 
   0   3   3        8.46        7.72      0.63 o 
   1   3   3      854.54      929.35     11.17 o 
   2   3   3      478.07      524.18      9.84 o 
   3   3   3      109.98      121.57      5.14 o 
   4   3   3       40.03       39.33      3.25 o 
   5   3   3        9.99        8.60      1.86 o 
   6   3   3        5.26        4.13      1.81 o 
  -6   4   3        0.84       -0.43      1.49 o 
  -5   4   3        3.21        3.30      1.97 o 
  -4   4   3       38.48       44.95      3.89 o 
  -3   4   3        0.00       -0.17      0.64 o 
  -2   4   3        4.24        3.13      0.57 o 
  -1   4   3       11.71       10.36      0.74 o 
   0   4   3       27.02       27.30      1.18 o 
   1   4   3       53.01       42.54      2.75 o 
   2   4   3      158.49      196.40      6.89 o 
   3   4   3        0.97        0.37      1.17 o 
   4   4   3        0.41        1.09      1.28 o 
   5   4   3       20.31       18.68      2.61 o 
   6   4   3        2.15        4.50      1.86 o 
  -5   5   3        0.46        0.88      1.94 o 
  -4   5   3        6.70        5.03      1.81 o 
  -3   5   3       17.89       16.60      1.50 o 
  -2   5   3       12.02       10.24      0.90 o 
  -1   5   3       23.07       22.63      1.15 o 
   0   5   3       70.74       66.76      2.01 o 
   1   5   3      450.43      482.63     10.62 o 
   2   5   3       26.31       22.42      2.56 o 
   3   5   3        5.04        4.26      1.68 o 
   4   5   3        1.05        0.32      1.57 o 
   5   5   3       16.65       19.31      2.88 o 
   6   5   3        0.53       -0.32      1.92 o 
  -5   6   3        0.00       -0.37      1.46 o 
  -4   6   3        1.44        1.84      1.46 o 
  -3   6   3        0.03        1.08      0.99 o 
  -2   6   3       22.82       21.03      1.66 o 
  -1   6   3       25.00       24.14      1.75 o 
   0   6   3        5.51        3.91      1.44 o 
   1   6   3        9.54        6.66      1.52 o 
   2   6   3        0.12       -0.16      1.46 o 
   3   6   3        3.60        4.34      1.94 o 
   4   6   3        2.40        2.74      1.81 o 
   5   6   3        0.82        0.91      1.70 o 
  -4   7   3       37.17       43.15      4.42 o 
  -3   7   3       24.82       20.07      2.03 o 
  -2   7   3        6.67        5.19      1.18 o 
  -1   7   3        5.00        3.88      0.90 o 
   0   7   3        2.81        2.82      1.25 o 
   1   7   3       47.10       50.78      4.29 o 
   2   7   3        1.45        0.85      1.70 o 
   3   7   3        1.65        2.90      1.68 o 
   4   7   3        0.27        0.24      1.46 o 
  -3   8   3        0.01       -0.13      1.28 o 
  -2   8   3        0.86        0.66      0.78 o 
  -1   8   3        5.01        5.32      1.41 o 
   0   8   3        9.41        8.15      1.94 o 
   1   8   3       20.36       19.77      2.74 o 
   2   8   3        3.64        6.23      2.05 o 
   3   8   3        0.76       -0.69      1.78 o 
  -1   9   3        1.53        3.22      1.70 o 
   0   9   3        0.64        1.44      1.25 o 
   1   9   3        3.40        3.94      1.68 o 
   2   9   3        1.43        2.37      2.13 o 
  -1  -8   4        0.88        1.09      2.02 o 
   0  -8   4        2.44        1.81      1.52 o 
   1  -8   4        2.77        4.47      2.05 o 
  -3  -7   4        2.60        4.81      1.60 o 
  -2  -7   4        0.49       -0.06      1.42 o 
  -1  -7   4        0.38       -1.64      1.09 o 
   0  -7   4        1.00        0.21      1.62 o 
   1  -7   4        0.34       -1.01      1.28 o 
   2  -7   4        2.68        2.50      1.68 o 
   3  -7   4        0.77       -0.40      1.01 o 
  -4  -6   4        0.00       -1.01      1.94 o 
  -3  -6   4        1.84        2.27      1.07 o 
  -2  -6   4        0.50        0.13      1.07 o 
  -1  -6   4        0.97        0.95      0.88 o 
   0  -6   4        0.68        0.56      1.09 o 
   1  -6   4       21.43       19.88      2.53 o 
   2  -6   4        0.82        0.72      1.09 o 
   3  -6   4        0.33        0.48      1.04 o 
   4  -6   4        8.07        8.35      1.62 o 
  -5  -5   4        0.53        2.10      2.29 o 
  -4  -5   4       13.05       17.10      2.98 o 
  -3  -5   4        0.46       -0.32      0.83 o 
  -2  -5   4        4.25        4.36      1.04 o 
  -1  -5   4        0.40        0.26      0.79 o 
   0  -5   4       14.06       12.89      1.40 o 
   1  -5   4        6.49        4.71      1.36 o 
   2  -5   4        0.01       -0.09      0.89 o 
   3  -5   4        5.05        4.50      1.23 o 
   4  -5   4       10.51       12.03      1.72 o 
   5  -5   4        2.59        2.11      1.33 o 
  -5  -4   4       16.88       22.64      3.60 o 
  -4  -4   4        4.95        4.79      2.16 o 
  -3  -4   4        4.46        4.32      1.21 o 
  -2  -4   4        1.05        1.03      0.77 o 
  -1  -4   4      136.84      179.60     11.27 o 
   0  -4   4       58.16       62.72      3.82 o 
   1  -4   4        1.89        1.70      1.01 o 
   2  -4   4        7.45        5.56      1.19 o 
   3  -4   4       11.81       11.45      1.42 o 
   4  -4   4       20.55       21.09      1.95 o 
   5  -4   4        2.33        2.35      1.18 o 
  -6  -3   4        0.45        2.24      1.70 o 
  -5  -3   4        0.46       -0.69      1.49 o 
  -4  -3   4        0.59       -1.92      1.49 o 
  -3  -3   4       28.30       25.93      1.80 o 
  -2  -3   4       45.98       49.14      3.07 o 
  -1  -3   4       21.02       23.66      3.43 o 
   0  -3   4      201.17      209.07     15.70 o 
   1  -3   4       18.04       18.81      1.09 o 
   2  -3   4       49.98       46.42      2.25 o 
   3  -3   4       17.01       15.99      1.53 o 
   4  -3   4        0.45        0.51      0.92 o 
   5  -3   4        4.38        2.97      1.22 o 
   6  -3   4        0.10       -0.26      0.95 o 
  -6  -2   4        0.07        0.03      1.52 o 
  -5  -2   4        3.72        0.45      1.46 o 
  -4  -2   4       65.90       55.99      3.92 o 
  -3  -2   4       31.80       34.83      1.83 o 
  -2  -2   4      240.70      259.98      4.49 o 
  -1  -2   4     1026.43     1044.92     55.28 o 
   0  -2   4       19.31       18.29      1.13 o 
   1  -2   4        3.53        1.94      0.59 o 
   2  -2   4      168.37      185.88      4.04 o 
   3  -2   4       12.23       11.80      1.25 o 
   4  -2   4        1.29        2.04      0.89 o 
   5  -2   4        0.28        0.74      0.84 o 
   6  -2   4        0.21       -0.98      1.12 o 
  -6  -1   4        0.84        0.96      1.44 o 
  -5  -1   4        6.87        4.53      1.60 o 
  -4  -1   4       16.40       15.24      2.13 o 
  -3  -1   4       17.69       16.48      2.74 o 
  -2  -1   4      288.11      294.27      4.11 o 
  -1  -1   4      152.91      159.61      8.04 o 
   0  -1   4        0.10        0.41      0.36 o 
   1  -1   4       11.73       12.13      1.01 o 
   2  -1   4       99.79      107.74      1.87 o 
   3  -1   4      124.38      141.22      3.55 o 
   4  -1   4        0.58        1.64      0.73 o 
   5  -1   4        2.78        1.98      1.04 o 
   6  -1   4        1.12        0.05      1.10 o 
  -6   0   4       30.51       25.45      2.69 o 
  -5   0   4       58.86       51.19      3.57 o 
  -4   0   4        0.43        0.08      0.99 o 
  -3   0   4       32.71       32.32      2.40 o 
  -2   0   4      774.72      797.78      6.84 o 
  -1   0   4      185.40      167.53      2.36 o 
   0   0   4      189.14      200.04      2.94 o 
   1   0   4      183.22      192.70      6.74 o 
   2   0   4      374.90      373.62      5.37 o 
   3   0   4       90.84       95.31      5.80 o 
   4   0   4        1.14        1.96      0.72 o 
   5   0   4        1.19        0.91      0.97 o 
   6   0   4        0.32       -0.35      1.38 o 
  -5   1   4       17.03       15.90      2.13 o 
  -4   1   4        3.88        2.34      1.17 o 
  -3   1   4       61.32       62.75      3.34 o 
  -2   1   4      373.30      381.54      7.70 o 
  -1   1   4       14.06       12.37      1.36 o 
   0   1   4       34.44       42.28      4.57 o 
   1   1   4      124.28      131.40      2.65 o 
   2   1   4       88.73       98.53      3.20 o 
   3   1   4      174.70      193.81      5.96 o 
   4   1   4        1.36        1.65      0.70 o 
   5   1   4        0.10       -0.43      0.65 o 
   6   1   4        8.69        8.10      2.10 o 
  -6   2   4       30.03       37.17      4.42 o 
  -5   2   4        3.39        2.45      1.07 o 
  -4   2   4        9.01        8.59      1.22 o 
  -3   2   4       24.90       31.24      2.48 o 
  -2   2   4       40.06       48.80      3.92 o 
  -1   2   4       30.25       27.37      0.98 o 
   0   2   4      348.56      329.30      3.04 o 
   1   2   4       40.38       35.51      1.49 o 
   2   2   4        0.26        0.32      0.55 o 
   3   2   4       16.09       13.00      1.89 o 
   4   2   4        2.90        3.04      1.25 o 
   5   2   4        0.28        0.08      1.17 o 
   6   2   4        6.58        3.68      1.38 o 
  -6   3   4        0.04       -0.27      1.49 o 
  -5   3   4        0.72        1.07      1.49 o 
  -4   3   4        4.81        5.18      1.32 o 
  -3   3   4        5.62        5.13      0.94 o 
  -2   3   4      232.79      240.04      4.11 o 
  -1   3   4      145.14      135.69      2.20 o 
   0   3   4        0.34        0.21      0.31 o 
   1   3   4       44.05       38.65      1.66 o 
   2   3   4        2.10        1.22      0.83 o 
   3   3   4       38.81       37.34      2.88 o 
   4   3   4        8.35        9.27      1.73 o 
   5   3   4       11.50        9.19      1.86 o 
   6   3   4        6.34        8.76      2.29 o 
  -6   4   4        0.10        0.11      2.13 o 
  -5   4   4        0.35        0.80      1.86 o 
  -4   4   4        6.11        5.94      1.73 o 
  -3   4   4       23.80       23.98      1.68 o 
  -2   4   4        2.32        3.12      0.54 o 
  -1   4   4      115.79      103.08      3.38 o 
   0   4   4        3.87        3.13      0.52 o 
   1   4   4      322.73      337.24      7.17 o 
   2   4   4        1.83        1.38      0.91 o 
   3   4   4        0.29        0.05      0.75 o 
   4   4   4        2.74        3.25      1.30 o 
   5   4   4        0.08       -0.03      1.41 o 
   6   4   4        1.09       -1.17      1.09 o 
  -5   5   4        0.52       -0.32      1.84 o 
  -4   5   4        0.01       -0.32      1.09 o 
  -3   5   4        0.21       -0.43      1.41 o 
  -2   5   4        0.03        0.57      0.54 o 
  -1   5   4       18.00       19.05      1.51 o 
   0   5   4      326.18      340.78      4.54 o 
   1   5   4        2.64        2.17      0.71 o 
   2   5   4        4.26        2.72      1.15 o 
   3   5   4        7.19        9.27      1.94 o 
   4   5   4       29.55       31.05      3.62 o 
   5   5   4        0.56        0.45      1.38 o 
   6   5   4        1.92        1.33      1.62 o 
  -5   6   4        0.45       -1.41      2.02 o 
  -4   6   4        0.17        0.35      1.62 o 
  -3   6   4        4.62        4.71      1.92 o 
  -2   6   4        2.16        2.15      0.80 o 
  -1   6   4       29.30       29.40      1.42 o 
   0   6   4      140.76      138.34      3.14 o 
   1   6   4      100.07      103.89      5.27 o 
   2   6   4       12.29       12.87      2.29 o 
   3   6   4        6.29        5.67      1.89 o 
   4   6   4        0.17       -0.08      1.17 o 
   5   6   4        0.11       -0.61      1.73 o 
  -4   7   4        0.14       -0.51      1.38 o 
  -3   7   4        0.91        2.00      1.38 o 
  -2   7   4        0.06        0.40      0.77 o 
  -1   7   4       40.82       37.94      2.29 o 
   0   7   4      117.39      111.81      5.37 o 
   1   7   4       11.25       11.29      2.16 o 
   2   7   4        0.44        1.12      1.33 o 
   3   7   4        4.06        6.39      2.05 o 
   4   7   4        4.28        2.93      2.05 o 
  -3   8   4        2.38        2.50      2.08 o 
  -2   8   4        6.40        5.74      1.28 o 
  -1   8   4        0.00        1.39      0.87 o 
   0   8   4       23.61       21.48      2.85 o 
   1   8   4        1.16       -0.16      1.54 o 
   2   8   4        0.34        0.61      1.60 o 
   3   8   4        1.93        1.01      1.54 o 
   4   8   4        1.47        5.67      2.26 o 
  -1   9   4       17.51       19.26      2.98 o 
   0   9   4       11.51       10.09      2.10 o 
   1   9   4        2.97        3.36      1.62 o 
   2   9   4        0.31        0.21      2.00 o 
  -2  -7   5        0.05       -0.09      1.06 o 
  -1  -7   5        2.38        1.84      1.44 o 
   0  -7   5        0.34        1.04      1.38 o 
   1  -7   5        0.07       -0.96      0.96 o 
   2  -7   5        0.19       -0.08      1.52 o 
   3  -7   5        0.02        0.37      1.60 o 
  -4  -6   5        0.48        1.97      2.24 o 
  -3  -6   5        4.75        3.98      1.38 o 
  -2  -6   5        3.69        2.98      1.23 o 
  -1  -6   5        0.36       -0.04      1.18 o 
   0  -6   5        6.48        6.07      1.76 o 
   1  -6   5        0.09        1.22      1.14 o 
   2  -6   5        1.02        2.26      1.22 o 
   3  -6   5       11.93       11.92      1.72 o 
   4  -6   5        0.46        0.84      1.22 o 
  -4  -5   5        1.48        1.81      1.94 o 
  -3  -5   5        0.39       -0.07      0.89 o 
  -2  -5   5        1.82        1.26      0.99 o 
  -1  -5   5       30.95       32.42      4.53 o 
   0  -5   5       25.86       21.33      3.38 o 
   1  -5   5        0.78        0.67      1.36 o 
   2  -5   5        0.33       -1.01      1.14 o 
   3  -5   5        0.26        0.60      0.86 o 
   4  -5   5       24.93       19.41      1.97 o 
   5  -5   5        0.17        1.21      0.94 o 
  -5  -4   5        2.68        3.75      2.08 o 
  -4  -4   5        1.24        0.37      1.73 o 
  -3  -4   5        1.74        1.08      0.88 o 
  -2  -4   5       46.43       58.13      7.57 o 
  -1  -4   5       72.23       75.87      2.96 o 
   0  -4   5        9.01        8.26      1.03 o 
   1  -4   5        0.05       -0.32      0.80 o 
   2  -4   5        1.69        0.98      0.87 o 
   3  -4   5      117.51      129.84      4.36 o 
   4  -4   5        0.73        1.24      0.93 o 
   5  -4   5        0.00        0.56      1.02 o 
  -5  -3   5        2.10        3.99      1.92 o 
  -4  -3   5        4.54        5.99      1.97 o 
  -3  -3   5        5.65        5.23      0.96 o 
  -2  -3   5       17.05       13.91      1.29 o 
  -1  -3   5       24.37       26.31      1.64 o 
   0  -3   5       85.82       94.03      2.75 o 
   1  -3   5       21.91       20.33      1.37 o 
   2  -3   5       76.88       80.31      3.11 o 
   3  -3   5        4.07        4.60      1.16 o 
   4  -3   5       32.52       30.75      2.19 o 
   5  -3   5        5.16        3.60      1.31 o 
   6  -3   5        0.03        1.34      1.32 o 
  -6  -2   5        1.04        1.81      1.70 o 
  -5  -2   5        0.82        0.59      1.46 o 
  -4  -2   5        0.15       -1.84      1.28 o 
  -3  -2   5        0.20       -0.40      0.80 o 
  -2  -2   5       31.11       33.76      1.78 o 
  -1  -2   5      152.65      163.51      4.15 o 
   0  -2   5       52.08       55.16      2.51 o 
   1  -2   5        9.09        9.74      0.88 o 
   2  -2   5      231.51      242.13      3.09 o 
   3  -2   5      208.96      225.77      5.03 o 
   4  -2   5        3.45        2.96      0.94 o 
   5  -2   5        7.63        8.16      1.35 o 
   6  -2   5        1.58        0.75      1.92 o 
  -6  -1   5        0.13       -0.40      1.07 o 
  -5  -1   5        0.23       -0.56      1.22 o 
  -4  -1   5        0.58        0.40      0.96 o 
  -3  -1   5        0.66        0.27      0.80 o 
  -2  -1   5      175.67      183.43      4.58 o 
  -1  -1   5      294.11      308.11      4.35 o 
   0  -1   5       15.97       14.11      1.01 o 
   1  -1   5       23.73       23.84      1.17 o 
   2  -1   5      173.86      181.78      3.62 o 
   3  -1   5       30.08       32.63      1.84 o 
   4  -1   5        0.60        0.48      0.69 o 
   5  -1   5        1.74        0.52      1.13 o 
   6  -1   5        3.74        2.98      2.05 o 
  -6   0   5        0.18       -0.08      0.99 o 
  -5   0   5        0.51       -0.13      0.91 o 
  -4   0   5        1.41        1.54      1.01 o 
  -3   0   5      326.20      322.69      8.10 o 
  -2   0   5      133.41      139.59      2.56 o 
  -1   0   5        5.83        5.81      0.56 o 
   0   0   5      155.35      158.39      2.94 o 
   1   0   5      191.49      193.16      3.40 o 
   2   0   5      232.44      252.92      3.16 o 
   3   0   5        0.33       -0.38      0.54 o 
   4   0   5        0.06        0.33      0.72 o 
   5   0   5       11.78       10.87      2.24 o 
   6   0   5        1.99        3.51      1.73 o 
  -6   1   5        4.06        1.25      1.33 o 
  -5   1   5        2.55        2.42      1.46 o 
  -4   1   5       22.59       24.81      2.56 o 
  -3   1   5       56.49       58.83      3.36 o 
  -2   1   5      231.16      241.42      6.58 o 
  -1   1   5       15.30       13.95      1.05 o 
   0   1   5       31.05       33.18      1.28 o 
   1   1   5        1.65        3.16      0.58 o 
   2   1   5        6.32        5.46      0.49 o 
   3   1   5       10.10       10.91      1.07 o 
   4   1   5        0.69        0.53      0.71 o 
   5   1   5        1.48        1.41      1.41 o 
   6   1   5        8.39        8.12      2.13 o 
  -6   2   5        5.86        6.31      2.50 o 
  -5   2   5        0.51        0.94      0.99 o 
  -4   2   5       33.48       32.34      2.88 o 
  -3   2   5      324.20      360.04      8.58 o 
  -2   2   5       22.88       28.07      2.35 o 
  -1   2   5        3.12        2.43      0.51 o 
   0   2   5      561.93      560.16      9.62 o 
   1   2   5       45.54       34.85      4.47 o 
   2   2   5      118.34      122.39      3.21 o 
   3   2   5        1.09        0.21      0.69 o 
   4   2   5        3.14        4.10      1.30 o 
   5   2   5        8.86        6.13      1.49 o 
   6   2   5        0.46        0.93      1.49 o 
  -6   3   5        2.36        1.97      1.76 o 
  -5   3   5        2.53        1.36      1.52 o 
  -4   3   5       13.22       11.84      1.52 o 
  -3   3   5        3.70        4.48      0.92 o 
  -2   3   5       24.48       27.20      1.08 o 
  -1   3   5       10.48        8.83      0.66 o 
   0   3   5       15.51       14.04      0.77 o 
   1   3   5      325.31      336.55      5.26 o 
   2   3   5        3.15        3.98      0.81 o 
   3   3   5       13.64       11.70      1.73 o 
   4   3   5        3.36        3.60      1.22 o 
   5   3   5        0.08       -0.40      1.22 o 
   6   3   5       13.23       15.24      2.77 o 
  -5   4   5        0.24       -0.56      1.78 o 
  -4   4   5       12.50       12.01      2.34 o 
  -3   4   5       11.54       11.15      1.33 o 
  -2   4   5       16.38       15.25      0.98 o 
  -1   4   5        4.11        3.56      0.55 o 
   0   4   5      178.62      182.52      5.04 o 
   1   4   5       64.39       58.92      2.37 o 
   2   4   5        2.22        1.42      0.92 o 
   3   4   5        0.56        1.17      1.25 o 
   4   4   5        1.46        0.11      1.38 o 
   5   4   5       29.71       26.62      3.20 o 
   6   4   5        0.16        0.37      1.84 o 
  -5   5   5        1.47        0.64      2.05 o 
  -4   5   5        8.12        6.79      2.18 o 
  -3   5   5       11.90       11.48      2.13 o 
  -2   5   5        1.20        0.18      0.51 o 
  -1   5   5        8.36        7.14      0.87 o 
   0   5   5        6.10        4.62      0.90 o 
   1   5   5       24.29       25.32      1.73 o 
   2   5   5        0.49       -0.21      1.25 o 
   3   5   5        0.64        0.59      1.12 o 
   4   5   5       31.54       31.74      3.44 o 
   5   5   5        0.65        1.60      1.70 o 
   6   5   5        1.37        1.86      2.02 o 
  -5   6   5        1.93        4.45      2.00 o 
  -4   6   5        0.17       -1.01      1.22 o 
  -3   6   5        0.27        0.35      1.38 o 
  -2   6   5        8.95        8.06      1.45 o 
  -1   6   5        3.90        2.27      0.84 o 
   0   6   5        0.04       -0.16      0.54 o 
   1   6   5        2.18        2.00      1.20 o 
   2   6   5        1.42       -0.13      1.36 o 
   3   6   5        1.07        1.04      1.22 o 
   4   6   5        7.76        4.71      1.70 o 
   5   6   5        9.65        8.82      2.72 o 
  -4   7   5        2.07        0.16      2.08 o 
  -3   7   5        0.04        0.08      1.68 o 
  -2   7   5        0.58       -0.08      0.72 o 
  -1   7   5        0.56        0.60      0.57 o 
   0   7   5        4.03        4.10      1.07 o 
   1   7   5        3.41        4.31      1.52 o 
   2   7   5        1.00        1.41      1.81 o 
   3   7   5        6.51        7.35      2.40 o 
   4   7   5        8.41        6.10      2.13 o 
  -3   8   5        1.91        1.84      1.62 o 
  -2   8   5        0.21        1.10      1.00 o 
  -1   8   5       26.31       25.13      2.03 o 
   0   8   5        0.17        0.19      1.33 o 
   1   8   5        0.63        0.64      1.76 o 
   2   8   5        0.00        0.19      1.28 o 
   3   8   5        0.27       -0.24      1.49 o 
   4   8   5        0.20       -0.16      1.68 o 
  -1   9   5        0.33       -0.80      1.44 o 
   0   9   5        0.23       -0.32      1.36 o 
   1   9   5        0.16        1.49      1.44 o 
   2   9   5        7.38        6.42      2.72 o 
  -2  -7   6        2.03        3.62      2.16 o 
  -1  -7   6        0.06       -0.21      1.33 o 
   0  -7   6       11.80       11.51      2.56 o 
   1  -7   6        0.04       -0.48      1.07 o 
   2  -7   6        0.42        1.84      1.33 o 
  -3  -6   6        0.15        0.48      1.38 o 
  -2  -6   6        3.99        4.30      1.43 o 
  -1  -6   6       22.40       18.97      2.80 o 
   0  -6   6        0.57        0.45      1.09 o 
   1  -6   6        0.37        0.91      1.12 o 
   2  -6   6        0.36        1.38      1.20 o 
   3  -6   6        5.89        9.69      2.42 o 
  -4  -5   6        1.60        1.73      1.60 o 
  -3  -5   6        7.24        7.16      1.97 o 
  -2  -5   6        6.16        5.60      1.32 o 
  -1  -5   6        4.01        3.79      1.14 o 
   0  -5   6        3.51        0.99      1.36 o 
   1  -5   6        0.19        0.35      1.01 o 
   2  -5   6        7.45        6.26      1.92 o 
   3  -5   6        0.11        0.38      1.22 o 
   4  -5   6        0.18        0.37      1.19 o 
  -5  -4   6        0.30       -0.13      1.81 o 
  -4  -4   6        0.15       -0.59      1.17 o 
  -3  -4   6        0.25        1.54      1.65 o 
  -2  -4   6       14.11       13.38      1.47 o 
  -1  -4   6        1.60       -0.03      0.96 o 
   0  -4   6        8.18        8.12      1.20 o 
   1  -4   6        1.88        0.96      1.33 o 
   3  -4   6        1.95        2.37      1.15 o 
   4  -4   6        1.42        1.24      0.98 o 
   5  -4   6        1.18        1.07      1.09 o 
  -5  -3   6        0.36        1.38      1.65 o 
  -4  -3   6        0.79        0.19      1.04 o 
  -3  -3   6       33.08       34.23      3.36 o 
  -2  -3   6        0.02        0.12      0.75 o 
  -1  -3   6       16.68       18.19      1.45 o 
   0  -3   6       20.92       19.30      1.40 o 
   1  -3   6        3.90        4.04      1.56 o 
   2  -3   6       16.03       17.96      2.26 o 
   3  -3   6       34.72       32.65      2.18 o 
   4  -3   6        7.34        7.24      1.20 o 
   5  -3   6        0.94        1.16      1.18 o 
  -5  -2   6        7.35        6.29      1.94 o 
  -4  -2   6        6.01        4.79      1.52 o 
  -3  -2   6        0.01       -0.51      0.85 o 
  -2  -2   6       96.67       92.03      2.85 o 
  -1  -2   6       41.33       41.67      1.88 o 
   0  -2   6      123.88      111.10      2.96 o 
   1  -2   6       74.81       70.01      2.25 o 
   2  -2   6      154.74      159.42      2.76 o 
   3  -2   6        0.02        0.17      0.72 o 
   4  -2   6        0.37       -0.55      0.82 o 
   5  -2   6        0.66        1.92      1.36 o 
   6  -2   6       22.15       25.42      3.76 o 
  -6  -1   6        1.78        0.35      1.54 o 
  -5  -1   6        0.48        0.45      1.04 o 
  -4  -1   6        1.36        0.99      1.07 o 
  -3  -1   6       58.03       55.72      3.71 o 
  -2  -1   6      163.50      176.30      3.43 o 
  -1  -1   6        0.40       -0.04      0.45 o 
   0  -1   6       14.80       14.17      1.05 o 
   1  -1   6       23.71       23.01      1.29 o 
   2  -1   6      221.80      259.80      3.50 o 
   3  -1   6      102.33      107.28      3.35 o 
   4  -1   6        2.18        2.51      0.97 o 
   5  -1   6        0.23       -0.03      1.09 o 
   6  -1   6        0.44        1.49      1.78 o 
  -6   0   6        0.32        1.28      1.17 o 
  -5   0   6        0.28       -0.19      1.25 o 
  -4   0   6       14.67       16.28      2.18 o 
  -3   0   6       57.32       51.67      3.47 o 
  -2   0   6        0.46        1.33      0.85 o 
  -1   0   6        2.57        2.35      0.56 o 
   0   0   6      321.62      336.13      4.62 o 
   1   0   6     2353.36     2525.67     16.69 o 
   2   0   6      192.18      204.74      2.95 o 
   3   0   6        0.05       -0.07      0.44 o 
   4   0   6       11.59       12.82      1.32 o 
   5   0   6        0.43       -2.00      1.33 o 
   6   0   6       19.63       13.67      2.88 o 
  -6   1   6        0.42        0.93      1.07 o 
  -5   1   6        0.30        0.37      1.25 o 
  -4   1   6        0.94        0.61      0.85 o 
  -3   1   6       78.84       71.53      3.98 o 
  -2   1   6      107.74      122.24      5.03 o 
  -1   1   6      154.02      174.38      6.26 o 
   0   1   6      449.50      507.65     15.42 o 
   1   1   6        5.31        4.41      0.75 o 
   2   1   6      158.97      160.61      6.04 o 
   3   1   6       12.63       12.93      0.88 o 
   4   1   6       10.55       10.81      2.21 o 
   5   1   6        5.55        4.61      1.78 o 
   6   1   6        4.66        3.81      1.84 o 
  -6   2   6        1.13        2.16      1.68 o 
  -5   2   6        0.36        0.61      1.36 o 
  -4   2   6       18.05       23.93      2.69 o 
  -3   2   6       17.50       19.61      2.16 o 
  -2   2   6       31.23       32.37      2.61 o 
  -1   2   6       10.07        8.51      0.68 o 
   0   2   6      326.24      342.10      7.82 o 
   1   2   6     1457.39     1525.01     14.84 o 
   2   2   6       68.80       67.63      2.42 o 
   3   2   6       42.20       39.93      2.99 o 
   4   2   6        0.60        1.17      1.01 o 
   5   2   6        3.88        5.06      1.89 o 
   6   2   6        0.80       -0.19      1.41 o 
  -5   3   6        0.00       -0.67      1.17 o 
  -4   3   6       25.58       27.34      2.08 o 
  -3   3   6       54.23       56.48      2.66 o 
  -2   3   6        1.32       -0.28      0.70 o 
  -1   3   6        0.83       -0.34      0.39 o 
   0   3   6       67.47       61.11      1.96 o 
   1   3   6       53.81       46.06      2.80 o 
   2   3   6        4.46        3.57      0.78 o 
   3   3   6       27.32       27.48      2.75 o 
   4   3   6        3.90        2.32      1.20 o 
   5   3   6        1.04        0.11      0.96 o 
   6   3   6        0.27        0.27      1.12 o 
  -5   4   6       18.26       19.31      3.12 o 
  -4   4   6       14.34       16.76      2.66 o 
  -3   4   6        1.43        0.44      0.79 o 
  -2   4   6        9.18        8.01      1.00 o 
  -1   4   6       88.19       83.26      3.70 o 
   0   4   6       42.30       42.73      1.44 o 
   1   4   6        0.45       -0.09      0.45 o 
   2   4   6       38.56       31.22      1.90 o 
   3   4   6       32.02       36.47      3.28 o 
   4   4   6        4.08        7.30      1.81 o 
   5   4   6        3.31        3.49      1.57 o 
   6   4   6        2.04        2.40      1.57 o 
  -5   5   6        0.38        1.57      2.10 o 
  -4   5   6        2.48        3.86      1.76 o 
  -3   5   6        0.02        0.04      0.89 o 
  -2   5   6        2.11        0.90      0.72 o 
  -1   5   6       12.08       12.24      0.94 o 
   0   5   6        6.34        5.48      0.68 o 
   1   5   6        7.80        7.43      1.08 o 
   2   5   6        5.35        6.97      1.28 o 
   3   5   6        0.00        2.61      1.30 o 
   4   5   6        9.67        8.12      2.10 o 
   5   5   6       10.94       10.89      2.48 o 
  -4   6   6        0.97        0.80      1.89 o 
  -3   6   6        1.53        1.01      1.15 o 
  -2   6   6       22.32       25.07      1.85 o 
  -1   6   6        6.70        6.32      0.81 o 
   0   6   6       12.62       10.59      0.99 o 
   1   6   6        0.02       -0.04      0.61 o 
   2   6   6        8.19        6.71      1.68 o 
   3   6   6       39.90       34.13      3.84 o 
   4   6   6        1.10       -0.48      1.36 o 
   5   6   6        0.73       -0.56      2.10 o 
  -4   7   6        1.02        0.19      1.92 o 
  -3   7   6        0.00        0.80      1.81 o 
  -2   7   6        0.00       -0.08      1.25 o 
  -1   7   6        3.89        3.92      0.68 o 
   0   7   6        0.05       -0.20      0.53 o 
   1   7   6        8.36       12.09      2.16 o 
   2   7   6        2.68        2.05      1.36 o 
   3   7   6        1.00        2.48      1.92 o 
   4   7   6       19.17       18.33      3.04 o 
  -3   8   6        0.01       -0.72      1.36 o 
  -2   8   6        1.36        1.38      1.68 o 
  -1   8   6        1.63        2.64      1.06 o 
   0   8   6        0.02       -0.77      0.91 o 
   1   8   6        0.36        0.61      1.52 o 
   2   8   6        0.22       -0.80      1.17 o 
   3   8   6       30.73       31.10      4.08 o 
  -1   9   6        0.32       -0.55      0.86 o 
   0   9   6        0.00       -1.32      0.88 o 
   1   9   6        0.00        0.80      1.78 o 
   2   9   6        4.47        4.29      2.16 o 
  -1  -7   7       28.30       31.52      3.81 o 
   0  -7   7        2.29        2.42      2.02 o 
   1  -7   7        0.74        0.00      1.78 o 
  -3  -6   7        0.71        0.93      1.86 o 
  -2  -6   7       15.12       13.64      1.78 o 
  -1  -6   7        3.26        4.95      2.10 o 
   0  -6   7       27.34       25.42      3.14 o 
   1  -6   7        3.76        1.76      1.76 o 
   2  -6   7        0.59        0.67      1.65 o 
   3  -6   7        3.06        2.77      1.52 o 
  -4  -5   7        2.03        3.75      2.16 o 
  -3  -5   7        8.55        9.40      2.13 o 
  -2  -5   7       76.70       74.07      3.46 o 
  -1  -5   7       27.04       25.81      2.06 o 
   0  -5   7        2.88        4.29      1.70 o 
   1  -5   7        0.07        0.21      1.04 o 
   2  -5   7        0.07       -0.93      1.44 o 
   3  -5   7        2.64        2.61      1.46 o 
   4  -5   7        1.32        1.22      1.09 o 
  -4  -4   7        1.76        2.26      1.86 o 
  -3  -4   7       18.59       14.47      2.37 o 
  -2  -4   7        9.57        7.37      1.33 o 
  -1  -4   7       32.84       31.89      2.10 o 
   0  -4   7        0.01        0.53      0.82 o 
   1  -4   7        1.08        1.33      1.01 o 
   2  -4   7        7.72        5.27      1.54 o 
   3  -4   7        7.55        8.55      2.18 o 
   4  -4   7        0.86        1.00      1.17 o 
   5  -4   7        1.33        0.11      2.00 o 
  -5  -3   7        1.51        1.73      1.76 o 
  -4  -3   7        0.81        0.96      1.17 o 
  -3  -3   7        0.12        0.13      1.49 o 
  -2  -3   7       85.20       71.88      4.73 o 
  -1  -3   7       88.29       90.79      3.16 o 
   0  -3   7        9.69       11.66      1.31 o 
   1  -3   7        3.67        3.26      0.88 o 
   2  -3   7        5.54        5.73      1.54 o 
   3  -3   7        3.44        3.24      1.03 o 
   4  -3   7        9.83       10.59      1.50 o 
   5  -3   7       19.91       20.91      3.17 o 
  -5  -2   7        0.22       -0.21      1.07 o 
  -4  -2   7        0.46        0.48      1.17 o 
  -3  -2   7        0.51        0.56      1.38 o 
  -2  -2   7       23.14       25.41      1.57 o 
  -1  -2   7        0.86        0.10      0.67 o 
   0  -2   7       15.30       16.02      1.31 o 
   1  -2   7       22.12       20.91      1.33 o 
   2  -2   7       34.94       40.05      3.31 o 
   3  -2   7        0.10        0.06      0.86 o 
   4  -2   7        0.57        0.55      0.84 o 
   5  -2   7       18.21       20.94      3.09 o 
   6  -2   7        3.43        2.64      2.29 o 
  -5  -1   7        2.77        4.31      1.49 o 
  -4  -1   7        2.59        1.46      1.17 o 
  -3  -1   7        4.00        3.33      1.28 o 
  -2  -1   7       39.95       41.79      3.17 o 
  -1  -1   7      163.00      147.73      3.35 o 
   0  -1   7      218.22      232.30      4.33 o 
   1  -1   7       18.54       20.62      1.38 o 
   2  -1   7       24.74       23.34      1.43 o 
   3  -1   7       20.26       16.67      1.50 o 
   4  -1   7        8.49        9.48      2.24 o 
   5  -1   7      127.51      145.99      7.67 o 
   6  -1   7       18.42       20.99      3.38 o 
  -5   0   7        0.62        0.64      1.49 o 
  -4   0   7        8.31        4.37      1.68 o 
  -3   0   7       21.95       20.65      2.32 o 
  -2   0   7        0.80        0.35      0.80 o 
  -1   0   7        2.23        3.42      0.63 o 
   0   0   7       95.36      103.73      2.66 o 
   1   0   7       11.71       17.48      1.51 o 
   2   0   7      127.19      134.20      3.37 o 
   3   0   7        8.76        7.58      0.84 o 
   4   0   7       44.92       51.20      4.21 o 
   5   0   7       29.22       29.08      3.41 o 
   6   0   7        3.11        0.69      2.00 o 
  -5   1   7       21.96       20.06      2.66 o 
  -4   1   7        0.03       -0.45      0.91 o 
  -3   1   7       32.72       32.05      3.01 o 
  -2   1   7       29.37       28.07      2.69 o 
  -1   1   7       24.54       23.69      2.57 o 
   0   1   7      592.91      648.82      7.04 o 
   1   1   7      242.60      269.60      4.64 o 
   2   1   7       50.06       50.55      2.17 o 
   3   1   7        0.24       -0.11      0.76 o 
   4   1   7       93.22      103.95      5.93 o 
   5   1   7       36.21       38.71      4.00 o 
   6   1   7        0.00       -0.16      1.12 o 
  -5   2   7        0.08       -1.88      1.25 o 
  -4   2   7       13.29       14.44      2.16 o 
  -3   2   7        5.59        4.98      1.36 o 
  -2   2   7        7.31        7.78      1.76 o 
  -1   2   7       44.48       34.81      2.78 o 
   0   2   7      639.69      717.44      7.76 o 
   1   2   7       60.58       73.13      4.03 o 
   2   2   7        1.87        2.19      0.72 o 
   3   2   7       67.83       68.65      2.94 o 
   4   2   7       22.13       16.39      2.29 o 
   5   2   7       22.71       14.36      2.72 o 
   6   2   7        0.47       -0.99      1.60 o 
  -5   3   7        6.13        6.92      2.42 o 
  -4   3   7       52.89       56.85      3.07 o 
  -3   3   7        0.10       -0.09      0.88 o 
  -2   3   7        0.81       -0.01      0.66 o 
  -1   3   7        0.56        0.59      0.40 o 
   0   3   7      503.09      528.53      9.05 o 
   1   3   7        3.19        1.13      0.68 o 
   2   3   7       80.58       83.10      2.94 o 
   3   3   7       21.24       21.87      1.84 o 
   4   3   7        0.54       -0.91      1.30 o 
   5   3   7        7.92        6.87      2.10 o 
   6   3   7        1.58        0.96      1.68 o 
  -5   4   7        3.31        4.18      2.29 o 
  -4   4   7        0.12        0.25      0.89 o 
  -3   4   7        4.18        3.85      1.15 o 
  -2   4   7        0.07        0.33      0.71 o 
  -1   4   7      271.56      275.02      9.49 o 
   0   4   7       95.11       96.72      2.25 o 
   1   4   7        3.09        3.40      0.89 o 
   2   4   7      105.02      111.91      3.71 o 
   3   4   7        5.52        5.14      1.52 o 
   4   4   7        0.00        0.13      1.41 o 
   5   4   7        1.24        1.92      1.81 o 
   6   4   7        0.36        2.21      2.02 o 
  -5   5   7        2.80        4.87      2.37 o 
  -4   5   7       24.61       24.19      3.22 o 
  -3   5   7        8.78        8.33      1.22 o 
  -2   5   7        3.69        4.38      1.48 o 
  -1   5   7       15.44       15.65      1.12 o 
   0   5   7       19.24       18.01      1.41 o 
   1   5   7        3.82        2.32      0.92 o 
   2   5   7      126.67      125.48      4.07 o 
   3   5   7        2.42        2.93      1.33 o 
   4   5   7        9.47       10.44      2.37 o 
   5   5   7        7.36        5.49      2.21 o 
  -4   6   7        0.07       -0.43      1.73 o 
  -3   6   7        2.96        4.39      1.86 o 
  -2   6   7       11.73       12.13      1.46 o 
  -1   6   7       24.49       24.02      1.68 o 
   0   6   7        0.04       -0.16      0.62 o 
   1   6   7        6.28        6.50      1.36 o 
   2   6   7        4.15        3.32      1.12 o 
   3   6   7       35.13       43.45      4.53 o 
   4   6   7        3.15        3.99      1.78 o 
   5   6   7        0.88        2.45      2.16 o 
  -4   7   7        2.14        0.80      1.97 o 
  -3   7   7        3.74        4.26      2.08 o 
  -2   7   7        0.15        0.53      1.30 o 
  -1   7   7        2.03        1.83      0.63 o 
   0   7   7        0.02       -0.10      0.54 o 
   1   7   7        3.97        4.85      1.15 o 
   2   7   7       21.73       21.10      3.01 o 
   3   7   7        0.62        0.75      1.73 o 
   4   7   7        0.25       -0.48      1.38 o 
  -3   8   7        2.50        2.88      1.52 o 
  -2   8   7        0.05        0.61      1.68 o 
  -1   8   7        0.32       -0.10      0.65 o 
   0   8   7        0.03       -0.29      1.21 o 
   1   8   7        0.80        1.04      1.68 o 
   2   8   7        0.48        0.40      1.86 o 
   3   8   7        8.32        8.44      2.26 o 
   0   9   7        0.72        0.83      1.44 o 
   1   9   7        0.61        0.80      1.49 o 
   2   9   7        5.15        3.78      1.81 o 
  -2  -6   8        5.48        3.72      1.28 o 
  -1  -6   8       13.93       14.49      2.53 o 
   0  -6   8        0.57        0.56      1.36 o 
   1  -6   8        0.59        2.08      1.38 o 
   2  -6   8        3.03        6.36      2.24 o 
  -3  -5   8       10.16        7.94      2.29 o 
  -2  -5   8       10.59        9.96      1.61 o 
  -1  -5   8        0.03       -0.47      1.03 o 
   0  -5   8        1.31        2.82      1.44 o 
   1  -5   8        0.41        1.22      1.60 o 
   2  -5   8       54.16       61.44      4.88 o 
   3  -5   8        2.75        2.96      1.94 o 
  -4  -4   8        0.01        0.64      1.81 o 
  -3  -4   8        0.15        1.68      1.41 o 
  -2  -4   8       26.22       25.82      3.12 o 
  -1  -4   8       47.69       51.07      2.70 o 
   0  -4   8        0.35        0.15      0.70 o 
   1  -4   8        4.80        4.66      1.52 o 
   2  -4   8       16.67       14.07      2.37 o 
   3  -4   8        0.06        0.13      1.62 o 
   4  -4   8        0.30        0.18      0.96 o 
  -4  -3   8        0.71        2.34      1.86 o 
  -3  -3   8      110.25      107.40      5.98 o 
  -2  -3   8       21.49       23.26      2.72 o 
  -1  -3   8        0.82        0.77      0.74 o 
   0  -3   8        0.82        0.82      0.78 o 
   1  -3   8       17.39       16.36      2.26 o 
   2  -3   8       55.22       59.22      4.46 o 
   3  -3   8        0.18        0.19      1.12 o 
   4  -3   8        1.34        1.17      1.68 o 
   5  -3   8        0.07       -0.32      1.30 o 
  -5  -2   8        0.46       -0.24      1.12 o 
  -4  -2   8       14.61       14.62      2.42 o 
  -3  -2   8        0.08        0.48      1.12 o 
  -2  -2   8       44.56       39.23      3.47 o 
  -1  -2   8       22.12       23.68      1.59 o 
   0  -2   8       15.85       13.75      1.33 o 
   1  -2   8       12.50       10.46      1.15 o 
   2  -2   8      190.72      200.12      7.62 o 
   3  -2   8       13.75       13.43      2.26 o 
   4  -2   8        0.20        0.35      1.20 o 
   5  -2   8       12.47       13.29      2.66 o 
  -5  -1   8        5.13        9.99      2.40 o 
  -4  -1   8       10.99       10.39      2.05 o 
  -3  -1   8       90.10       79.72      4.75 o 
  -2  -1   8        7.03        7.88      1.70 o 
  -1  -1   8       33.24       33.89      1.75 o 
   0  -1   8      146.52      154.60      3.77 o 
   1  -1   8       78.91       80.43      2.74 o 
   2  -1   8       42.33       38.90      3.01 o 
   3  -1   8       17.95       20.78      2.64 o 
   4  -1   8       43.01       49.11      4.24 o 
   5  -1   8        9.54       14.41      2.93 o 
   6  -1   8        0.02       -0.13      1.46 o 
  -5   0   8        3.81        3.38      1.62 o 
  -4   0   8        2.89        2.64      1.22 o 
  -3   0   8        1.86        1.78      1.49 o 
  -2   0   8        5.35        6.87      1.54 o 
  -1   0   8       70.32       67.26      4.45 o 
   0   0   8        5.29        4.59      0.75 o 
   1   0   8       70.42       63.07      2.70 o 
   2   0   8       20.65       19.51      1.45 o 
   3   0   8       31.46       28.26      1.80 o 
   4   0   8        1.55        2.98      1.62 o 
   5   0   8       58.00       63.43      5.20 o 
   6   0   8        3.59        5.27      2.58 o 
  -5   1   8        1.50        2.42      1.62 o 
  -4   1   8       13.30       15.82      2.34 o 
  -3   1   8        0.86        2.02      1.57 o 
  -2   1   8        4.33        3.38      1.20 o 
  -1   1   8        6.83        7.01      0.80 o 
   0   1   8      138.65      144.49      3.39 o 
   1   1   8       26.47       31.68      3.33 o 
   2   1   8        7.39        7.72      1.09 o 
   3   1   8       10.58       10.29      1.23 o 
   4   1   8      320.97      366.23     11.44 o 
   5   1   8       21.80       18.28      3.25 o 
   6   1   8        0.88        0.13      1.78 o 
  -5   2   8        2.69        3.86      1.41 o 
  -4   2   8        2.18        2.18      1.25 o 
  -3   2   8        0.74        0.48      1.41 o 
  -2   2   8       20.80       19.27      2.29 o 
  -1   2   8        0.38        0.63      0.53 o 
   0   2   8        0.19        1.28      0.62 o 
   1   2   8       91.99       92.12      2.88 o 
   2   2   8        0.54        0.77      0.57 o 
   3   2   8        5.46        5.25      1.12 o 
   4   2   8       11.68       11.40      2.61 o 
   5   2   8       39.35       38.36      3.92 o 
   6   2   8        0.01        0.75      1.36 o 
  -5   3   8        0.75       -0.40      0.99 o 
  -4   3   8        1.54        1.35      1.11 o 
  -3   3   8        5.82        4.76      1.16 o 
  -2   3   8        1.26        0.31      0.80 o 
  -1   3   8       85.98       84.61      4.65 o 
   0   3   8       88.53       88.53      3.68 o 
   1   3   8       39.61       40.19      2.01 o 
   2   3   8        2.07        2.42      1.20 o 
   3   3   8      211.03      207.53      6.06 o 
   4   3   8      209.31      194.91      7.91 o 
   5   3   8        4.43        3.30      1.78 o 
   6   3   8        0.00       -1.54      1.65 o 
  -5   4   8        1.49       -0.03      1.57 o 
  -4   4   8        1.01        1.57      0.95 o 
  -3   4   8        0.78        1.01      1.04 o 
  -2   4   8        4.59        5.27      1.68 o 
  -1   4   8       56.49       48.79      3.60 o 
   0   4   8      122.19      121.71      4.39 o 
   1   4   8       34.49       31.42      1.93 o 
   2   4   8       37.31       38.18      2.51 o 
   3   4   8       59.88       55.82      4.32 o 
   4   4   8       30.47       28.20      3.25 o 
   5   4   8       15.26       20.09      3.04 o 
   6   4   8        1.11        1.33      2.05 o 
  -4   5   8        2.90        2.18      1.46 o 
  -3   5   8        8.42        9.27      2.01 o 
  -2   5   8       22.48       20.41      1.77 o 
  -1   5   8      200.55      198.10      4.35 o 
   0   5   8       30.54       29.12      1.38 o 
   1   5   8       17.28       14.96      1.42 o 
   2   5   8        1.82        1.96      0.98 o 
   3   5   8       43.29       38.08      3.76 o 
   4   5   8       13.66       11.67      2.34 o 
   5   5   8        1.22        2.45      1.57 o 
  -4   6   8        1.37        1.15      1.81 o 
  -3   6   8        4.84        3.41      1.84 o 
  -2   6   8       30.53       37.50      2.28 o 
  -1   6   8        0.67        0.80      0.60 o 
   0   6   8       21.75       20.00      1.68 o 
   1   6   8        8.88        8.97      1.35 o 
   2   6   8       14.52       13.99      1.80 o 
   3   6   8       31.15       29.64      3.62 o 
   4   6   8        1.05        1.76      1.76 o 
   5   6   8        4.44        5.75      2.08 o 
  -3   7   8        0.63        1.30      1.73 o 
  -2   7   8       44.24       51.62      4.19 o 
  -1   7   8       13.59       12.60      1.57 o 
   0   7   8        0.58        1.21      1.00 o 
   1   7   8        7.82        6.61      1.37 o 
   2   7   8        3.96        4.34      1.60 o 
   3   7   8        0.33        0.00      1.28 o 
   4   7   8        2.33        1.28      2.05 o 
  -2   8   8        1.30        2.34      1.89 o 
  -1   8   8        0.44        0.80      1.07 o 
   0   8   8        0.00       -0.38      0.83 o 
   1   8   8        2.24        1.72      1.08 o 
   2   8   8        0.02        0.03      1.44 o 
   3   8   8        0.07       -1.28      2.00 o 
   0   9   8        0.92       -0.19      1.52 o 
   1   9   8        0.79        0.05      1.70 o 
   2   9   8        0.54        1.65      2.10 o 
  -1  -6   9        2.22        4.37      2.05 o 
   0  -6   9        7.30        9.56      2.16 o 
   1  -6   9       15.94       15.18      2.98 o 
  -2  -5   9        1.45        0.85      1.73 o 
  -1  -5   9        2.87        4.13      1.57 o 
   0  -5   9        0.75        0.91      1.25 o 
   1  -5   9       92.55       90.74      5.90 o 
   2  -5   9       22.31       24.11      3.25 o 
   3  -5   9        7.89        9.03      2.61 o 
  -3  -4   9        5.19        2.93      2.00 o 
  -2  -4   9       16.32       13.85      2.58 o 
  -1  -4   9        0.94        1.51      0.98 o 
   0  -4   9        3.75        4.71      1.73 o 
   2  -4   9       85.77       90.33      5.87 o 
   3  -4   9        0.03        0.37      1.68 o 
   4  -4   9        2.07        1.38      1.84 o 
  -4  -3   9       11.93        9.64      2.53 o 
  -3  -3   9        7.48        6.60      1.89 o 
  -2  -3   9       15.10       10.63      2.05 o 
  -1  -3   9        1.24        2.26      0.83 o 
   0  -3   9       92.35       91.30      3.39 o 
   1  -3   9      160.89      168.88      7.04 o 
   2  -3   9       75.86       80.47      5.28 o 
   3  -3   9        4.95        1.17      1.20 o 
   4  -3   9        0.07        3.49      2.02 o 
   5  -3   9        0.19        0.19      1.89 o 
  -4  -2   9       34.92       29.34      3.44 o 
  -3  -2   9       64.84       56.59      4.35 o 
  -2  -2   9       11.88        9.78      1.89 o 
  -1  -2   9       22.34       23.47      1.76 o 
   0  -2   9       56.75       53.79      2.47 o 
   1  -2   9      171.99      172.56     11.60 o 
   2  -2   9        0.27        0.85      1.17 o 
   3  -2   9        9.44        8.84      2.21 o 
   4  -2   9        0.01        0.11      1.20 o 
   5  -2   9        2.08        1.52      2.10 o 
  -5  -1   9        7.30        5.54      2.08 o 
  -4  -1   9       50.32       44.16      4.00 o 
  -3  -1   9       40.42       37.01      3.44 o 
  -2  -1   9        0.68       -0.08      1.44 o 
  -1  -1   9       27.16       21.21      1.49 o 
   0  -1   9       60.09       58.66      3.03 o 
   1  -1   9       91.55       93.84      3.41 o 
   2  -1   9       71.69       69.91      2.80 o 
   3  -1   9       58.16       60.27      4.59 o 
   4  -1   9        4.18        5.91      2.08 o 
   5  -1   9        2.03        1.36      1.94 o 
  -5   0   9        1.08       -1.17      1.07 o 
  -4   0   9       62.05       58.66      4.48 o 
  -3   0   9        7.25        5.19      1.68 o 
  -2   0   9        0.51        0.05      1.07 o 
  -1   0   9       16.56       16.59      1.63 o 
   0   0   9        0.01       -0.25      0.56 o 
   1   0   9       38.66       37.90      2.02 o 
   2   0   9       46.27       46.16      2.27 o 
   3   0   9        0.28       -0.21      0.68 o 
   4   0   9       79.57       82.48      5.79 o 
   5   0   9        2.42        2.53      1.54 o 
   6   0   9        3.14        4.05      2.13 o 
  -5   1   9       20.88       25.36      3.06 o 
  -4   1   9        3.74        2.96      1.76 o 
  -3   1   9       27.39       27.69      3.04 o 
  -2   1   9      116.79      113.74      5.67 o 
  -1   1   9       84.18       78.69      4.44 o 
   0   1   9        0.42        0.06      0.58 o 
   1   1   9        4.06        3.69      0.83 o 
   2   1   9       28.82       27.30      3.01 o 
   3   1   9      270.30      264.97     16.67 o 
   4   1   9       60.20       63.34      5.07 o 
   5   1   9        9.09        9.83      2.66 o 
   6   1   9        0.11       -0.16      1.92 o 
  -5   2   9       10.05        4.98      1.94 o 
  -4   2   9        1.20        0.96      1.57 o 
  -3   2   9        7.10        7.30      2.10 o 
  -2   2   9       62.20       69.90      4.48 o 
  -1   2   9        2.28        2.77      1.52 o 
   0   2   9      126.00      124.01      3.34 o 
   1   2   9       93.76      100.86      6.19 o 
   2   2   9       10.88       10.95      1.29 o 
   3   2   9      248.93      247.60      5.76 o 
   4   2   9      202.97      218.62      9.03 o 
   5   2   9        6.14        5.03      2.05 o 
   6   2   9        0.06       -0.21      2.02 o 
  -5   3   9        1.51        3.56      1.28 o 
  -4   3   9        2.16        3.08      1.07 o 
  -3   3   9        4.37        3.99      1.73 o 
  -2   3   9       15.33       15.29      2.29 o 
  -1   3   9      237.60      249.92      7.24 o 
   0   3   9        0.01        0.18      0.44 o 
   1   3   9       25.27       21.25      1.56 o 
   2   3   9      209.54      216.34      5.25 o 
   3   3   9      300.82      348.08     14.34 o 
   4   3   9      105.59      116.32      6.76 o 
   5   3   9        6.01        5.54      1.76 o 
   6   3   9        1.66        2.37      1.57 o 
  -5   4   9        1.49        1.04      1.60 o 
  -4   4   9        8.69        8.02      1.59 o 
  -3   4   9        9.51        9.12      1.53 o 
  -2   4   9       35.39       37.40      3.96 o 
  -1   4   9        0.22        0.72      0.83 o 
   0   4   9        9.59        8.01      1.08 o 
   1   4   9       22.46       23.84      1.75 o 
   2   4   9       46.96       46.54      3.44 o 
   3   4   9      280.84      273.75     12.50 o 
   4   4   9       24.10       21.32      2.85 o 
   5   4   9        9.32        6.90      1.97 o 
  -4   5   9        0.13        0.91      1.73 o 
  -3   5   9        5.81        4.69      1.13 o 
  -2   5   9        1.74        1.77      0.90 o 
  -1   5   9       47.02       50.96      2.56 o 
   0   5   9        5.76        4.14      0.97 o 
   1   5   9       34.83       36.09      2.20 o 
   2   5   9      387.69      387.61      7.55 o 
   3   5   9       54.60       55.00      3.13 o 
   4   5   9       13.18       16.91      2.88 o 
   5   5   9       21.43       25.87      3.73 o 
  -4   6   9        0.28        1.14      1.89 o 
  -3   6   9       11.23       11.14      2.54 o 
  -2   6   9        7.58        5.51      1.14 o 
  -1   6   9       10.30        9.70      1.37 o 
   0   6   9        2.63        2.82      1.01 o 
   1   6   9        0.04        0.27      0.93 o 
   2   6   9       10.20       11.34      1.72 o 
   3   6   9        9.75        9.27      2.13 o 
   4   6   9        0.41        0.29      1.68 o 
   5   6   9        0.37        0.40      1.46 o 
  -3   7   9        9.13        7.03      2.29 o 
  -2   7   9        3.21        3.26      1.11 o 
  -1   7   9        0.82        1.65      1.17 o 
   0   7   9       45.17       42.07      2.41 o 
   1   7   9       25.68       28.26      3.10 o 
   2   7   9       69.62       66.48      3.95 o 
   3   7   9        2.37        1.20      2.02 o 
   4   7   9        0.01       -1.36      1.57 o 
  -1   8   9        0.24       -0.11      1.25 o 
   0   8   9        0.77        0.95      1.03 o 
   1   8   9        0.27       -0.66      1.16 o 
   2   8   9        8.53        8.50      2.42 o 
   3   8   9        0.32       -1.09      1.78 o 
   0   9   9        9.38        9.96      1.51 o 
   1   9   9        0.26        0.80      1.73 o 
  -2  -5  10        7.12        7.83      2.05 o 
  -1  -5  10        0.11        1.94      1.57 o 
   0  -5  10        0.24       -0.11      1.20 o 
   1  -5  10       36.58       36.70      4.13 o 
   2  -5  10       15.05       13.45      2.72 o 
  -3  -4  10        0.89        1.52      2.02 o 
  -2  -4  10        0.66       -1.36      1.01 o 
  -1  -4  10        0.47        0.22      1.04 o 
   0  -4  10       95.27       96.76      5.69 o 
   1  -4  10        4.55        3.62      1.57 o 
   2  -4  10        2.95        2.80      2.05 o 
   3  -4  10        0.17        0.51      1.41 o 
  -3  -3  10       10.38       14.01      2.77 o 
  -2  -3  10        2.78        1.60      1.22 o 
  -1  -3  10        2.26        1.46      0.95 o 
   0  -3  10        6.56        5.84      1.23 o 
   1  -3  10      173.13      196.49      8.00 o 
   2  -3  10        0.32        0.29      1.68 o 
   3  -3  10        0.88       -0.45      1.12 o 
   4  -3  10        0.95        0.53      1.49 o 
  -4  -2  10       22.79       28.40      3.57 o 
  -3  -2  10       29.68       28.60      3.25 o 
  -2  -2  10        7.53        5.73      1.76 o 
  -1  -2  10       52.44       46.12      3.73 o 
   0  -2  10      507.09      520.74      8.20 o 
   1  -2  10        3.72        3.37      1.06 o 
   2  -2  10       34.51       37.83      3.60 o 
   3  -2  10        6.18        4.05      1.73 o 
   4  -2  10        0.03        0.05      1.30 o 
   5  -2  10        1.20        1.73      2.08 o 
  -4  -1  10        0.23        0.03      1.14 o 
  -3  -1  10        3.86        3.57      1.97 o 
  -2  -1  10        7.17        9.45      2.29 o 
  -1  -1  10       65.55       60.13      4.22 o 
   0  -1  10       20.11       17.94      1.53 o 
   1  -1  10       50.65       49.93      2.47 o 
   2  -1  10        4.29        3.68      1.52 o 
   3  -1  10       33.87       40.22      4.00 o 
   4  -1  10       19.72       21.71      3.12 o 
   5  -1  10       12.22       17.47      3.20 o 
  -4   0  10        4.66        4.69      2.02 o 
  -3   0  10       52.75       55.39      4.53 o 
  -2   0  10       21.41       22.57      2.96 o 
  -1   0  10      338.84      366.64     10.38 o 
   0   0  10      269.84      266.02      5.25 o 
   1   0  10        0.86        1.23      0.85 o 
   2   0  10       30.02       25.76      1.85 o 
   3   0  10      105.20      124.25      6.55 o 
   4   0  10        0.20        1.68      1.57 o 
   5   0  10        0.00        0.19      1.38 o 
  -5   1  10        1.37        1.54      1.86 o 
  -4   1  10        5.96        7.64      2.21 o 
  -3   1  10        4.41        7.40      1.84 o 
  -2   1  10        0.97        9.00      2.37 o 
  -1   1  10      145.60      144.38      6.21 o 
   0   1  10       17.26       17.72      1.49 o 
   1   1  10        3.36        2.90      0.91 o 
   2   1  10        8.05        7.56      1.86 o 
   3   1  10       24.01       23.02      2.21 o 
   4   1  10       52.24       53.26      4.69 o 
   5   1  10        0.05       -0.93      1.89 o 
  -5   2  10       15.12       12.39      2.66 o 
  -4   2  10        8.76       10.44      2.50 o 
  -3   2  10       18.70       21.10      3.12 o 
  -2   2  10       21.53       21.69      2.90 o 
  -1   2  10       87.06       97.67      5.37 o 
   0   2  10        4.89        5.20      0.89 o 
   1   2  10        1.36        1.84      0.86 o 
   2   2  10        1.65        1.18      0.74 o 
   3   2  10       36.54       35.94      2.27 o 
   4   2  10        4.04        3.59      1.25 o 
   5   2  10        1.01        0.43      1.28 o 
  -4   3  10        3.52        4.55      2.00 o 
  -3   3  10        0.03       -0.67      1.14 o 
  -2   3  10        0.18        1.78      1.41 o 
  -1   3  10      219.80      243.37      8.40 o 
   0   3  10        3.56        3.18      0.93 o 
   1   3  10        6.69        4.82      0.97 o 
   2   3  10        0.08       -0.58      0.61 o 
   3   3  10       43.71       41.88      2.66 o 
   4   3  10        8.12       11.69      2.58 o 
   5   3  10        7.70        8.04      2.45 o 
  -4   4  10        1.87        0.38      1.18 o 
  -3   4  10        1.74        3.29      1.16 o 
  -2   4  10       55.06       53.05      2.93 o 
  -1   4  10       16.45       17.87      1.69 o 
   0   4  10       27.55       24.85      1.69 o 
   1   4  10        0.62        1.21      1.14 o 
   2   4  10      130.77      125.29      6.55 o 
   3   4  10        3.43        2.00      1.14 o 
   4   4  10        4.99        4.50      2.00 o 
   5   4  10        0.00        0.43      1.62 o 
  -4   5  10        0.09       -0.18      1.23 o 
  -3   5  10        0.13       -0.68      1.11 o 
  -2   5  10        0.75       -0.03      0.81 o 
  -1   5  10       12.84       11.75      2.16 o 
   0   5  10       63.31       65.30      2.83 o 
   1   5  10       81.50       77.09      3.11 o 
   2   5  10        0.58        1.16      0.96 o 
   3   5  10       43.17       40.93      2.80 o 
   4   5  10        2.44        4.21      1.70 o 
   5   5  10        3.89        5.35      2.37 o 
  -3   6  10        0.30        0.20      1.07 o 
  -2   6  10        1.45        1.55      1.12 o 
  -1   6  10       10.53        9.91      2.29 o 
   0   6  10       26.99       26.41      2.25 o 
   1   6  10      107.99      113.51      4.10 o 
   2   6  10      170.93      186.19      5.57 o 
   3   6  10        4.20        4.16      1.18 o 
   4   6  10        4.19        7.24      2.40 o 
  -3   7  10        0.01       -2.16      1.49 o 
  -2   7  10        1.60        0.35      1.62 o 
  -1   7  10        2.10        4.42      1.86 o 
   0   7  10        2.32        0.73      1.03 o 
   1   7  10      142.80      155.65      4.95 o 
   2   7  10        3.64        3.47      1.28 o 
   3   7  10        1.23        1.57      2.10 o 
   4   7  10        0.90        0.53      2.24 o 
  -1   8  10        0.28       -1.22      1.44 o 
   0   8  10        0.28        2.42      1.76 o 
   1   8  10       73.03       84.09      4.03 o 
   2   8  10       21.56       21.03      2.32 o 
   3   8  10        0.03        0.00      1.38 o 
   0  -5  11        6.30        9.35      2.18 o 
   1  -5  11        4.03        5.51      2.24 o 
  -2  -4  11        0.02        0.88      1.86 o 
  -1  -4  11        0.24        1.01      1.73 o 
   0  -4  11        0.13        1.01      1.65 o 
   1  -4  11        0.95        1.07      1.41 o 
   2  -4  11       10.83        9.72      2.69 o 
   3  -4  11        0.06        0.24      1.44 o 
  -3  -3  11        4.16        4.74      2.16 o 
  -2  -3  11        0.61        1.17      1.84 o 
  -1  -3  11        0.07       -0.83      1.52 o 
   0  -3  11       37.51       36.84      3.47 o 
   1  -3  11       56.00       64.70      4.77 o 
   2  -3  11        8.17       10.15      2.61 o 
   3  -3  11        1.50        0.53      1.38 o 
   4  -3  11        4.28        3.17      1.81 o 
  -3  -2  11        7.18        7.59      2.13 o 
  -2  -2  11        2.37        1.36      1.38 o 
  -1  -2  11       51.50       48.38      4.08 o 
   0  -2  11        0.39       -0.08      0.97 o 
   1  -2  11       18.81       20.20      2.80 o 
   2  -2  11       10.89        6.71      2.16 o 
   3  -2  11       25.46       23.26      3.30 o 
   4  -2  11        9.31       12.60      2.96 o 
  -4  -1  11        0.62        0.08      1.73 o 
  -3  -1  11       12.49        9.59      2.24 o 
  -2  -1  11        1.81        2.98      1.57 o 
  -1  -1  11      143.93      164.22      7.17 o 
   0  -1  11      392.15      393.52      6.86 o 
   1  -1  11        4.52        2.50      0.99 o 
   2  -1  11       18.28       16.17      2.45 o 
   3  -1  11        9.05        9.51      2.21 o 
   4  -1  11        1.88        1.78      1.54 o 
   5  -1  11        3.03        5.54      2.66 o 
  -4   0  11        0.01        1.68      1.92 o 
  -3   0  11       27.53       26.57      3.46 o 
  -1   0  11      186.32      208.16      8.20 o 
   0   0  11       31.73       30.37      1.91 o 
   1   0  11        2.52        1.07      0.97 o 
   2   0  11        1.32        0.11      0.91 o 
   3   0  11       69.60       64.39      5.04 o 
   4   0  11        5.65        5.43      2.37 o 
   5   0  11        1.55        0.91      1.94 o 
  -4   1  11        4.26        1.86      1.46 o 
  -3   1  11       43.55       41.94      4.16 o 
  -2   1  11       34.62       34.20      3.57 o 
  -1   1  11      438.66      469.37     12.11 o 
   0   1  11       86.61       85.62      3.15 o 
   1   1  11       11.79       11.87      1.45 o 
   2   1  11        4.45        4.28      1.05 o 
   3   1  11        1.79        2.06      1.12 o 
   4   1  11        1.02        0.48      1.41 o 
   5   1  11        0.42        1.17      1.62 o 
  -4   2  11        0.52       -0.05      1.84 o 
  -3   2  11       12.48       12.28      2.64 o 
  -2   2  11      628.58      716.42     15.86 o 
  -1   2  11        3.99        1.46      1.57 o 
   0   2  11        1.51        0.28      0.77 o 
   1   2  11        0.01       -0.23      0.86 o 
   2   2  11       10.78       11.16      1.44 o 
   3   2  11       51.43       47.25      4.84 o 
   4   2  11       10.69        9.34      1.54 o 
   5   2  11        0.00       -0.91      1.70 o 
  -4   3  11        1.48        1.68      1.49 o 
  -3   3  11       16.28       17.00      2.72 o 
  -2   3  11       69.07       73.57      5.26 o 
  -1   3  11       15.36       15.24      2.61 o 
   0   3  11        2.98        1.49      1.38 o 
   1   3  11        0.00       -0.08      0.72 o 
   2   3  11        4.74        4.88      1.03 o 
   3   3  11       10.58        9.68      1.53 o 
   4   3  11        8.02       10.61      2.14 o 
   5   3  11        0.45        0.37      1.36 o 
  -4   4  11        3.83        3.03      1.42 o 
  -3   4  11       43.86       60.83      5.25 o 
  -2   4  11      116.92      128.46      7.46 o 
  -1   4  11       35.94       37.30      3.76 o 
   0   4  11       19.59       16.75      1.43 o 
   1   4  11        4.27        3.35      0.96 o 
   2   4  11        7.75        7.19      1.24 o 
   3   4  11        0.81        1.05      1.25 o 
   4   4  11       14.99       15.61      1.89 o 
   5   4  11       23.32       20.41      3.49 o 
  -4   5  11        1.97        2.35      1.45 o 
  -3   5  11        0.53        1.04      1.27 o 
  -2   5  11        0.02        1.07      1.73 o 
  -1   5  11       17.32       21.13      2.88 o 
   0   5  11        0.25       -0.53      1.17 o 
   1   5  11       18.60       15.88      1.62 o 
   2   5  11        7.80        6.47      1.29 o 
   3   5  11        4.48        5.72      1.36 o 
   4   5  11        2.99        3.12      2.00 o 
   5   5  11        2.29        2.85      1.73 o 
  -3   6  11        1.15        1.64      1.11 o 
  -2   6  11        0.66        0.85      1.78 o 
  -1   6  11       19.89       23.37      3.01 o 
   0   6  11       63.98       65.76      4.72 o 
   1   6  11        0.07       -1.11      1.08 o 
   2   6  11        8.97        7.95      1.44 o 
   3   6  11        3.08        3.50      1.45 o 
   4   6  11        2.67        3.65      2.16 o 
  -2   7  11        1.42        4.07      1.68 o 
  -1   7  11        3.88        3.49      1.97 o 
   0   7  11        2.27        1.30      1.36 o 
   1   7  11       56.13       55.78      3.04 o 
   2   7  11        5.38        5.01      2.05 o 
   3   7  11        1.84        5.94      2.48 o 
  -1   8  11        0.47        1.20      1.92 o 
   0   8  11       82.34       89.82      5.74 o 
   1   8  11        0.03        0.20      1.20 o 
   2   8  11        0.02        1.31      1.33 o 
   0  -4  12        9.46       13.85      2.64 o 
   1  -4  12        5.77        8.26      2.48 o 
  -2  -3  12        0.05       -0.83      1.81 o 
  -1  -3  12        9.98        9.59      2.32 o 
   0  -3  12        0.02        1.36      1.49 o 
   1  -3  12        0.08        0.72      1.68 o 
   2  -3  12        1.16        2.45      1.62 o 
   3  -3  12        7.80        8.42      2.42 o 
  -3  -2  12        0.67       -1.36      1.89 o 
  -2  -2  12        0.60        0.21      1.81 o 
  -1  -2  12        1.00        0.96      1.70 o 
   0  -2  12        6.86        7.95      2.30 o 
   1  -2  12        0.21        0.83      1.54 o 
   2  -2  12        0.41        0.27      1.28 o 
   3  -2  12        3.36        1.62      2.08 o 
   4  -2  12       15.27       16.76      3.25 o 
  -3  -1  12        7.78        7.27      2.42 o 
  -2  -1  12        6.19        8.04      2.02 o 
  -1  -1  12        2.06        1.52      1.41 o 
   0  -1  12        0.69        0.62      0.91 o 
   1  -1  12        0.74        0.47      0.79 o 
   2  -1  12       49.49       50.37      4.37 o 
   3  -1  12       17.51       17.53      3.17 o 
   4  -1  12        0.22        1.38      1.46 o 
  -4   0  12        1.79        1.62      1.92 o 
  -3   0  12        1.21        0.21      1.76 o 
  -2   0  12        0.19       -1.12      1.78 o 
  -1   0  12       24.53       21.58      2.96 o 
   0   0  12        1.41        2.82      1.49 o 
   1   0  12        1.13        1.33      1.02 o 
   2   0  12        0.12        1.22      0.93 o 
   3   0  12        2.90        1.60      1.84 o 
   4   0  12        0.52       -0.43      1.92 o 
  -4   1  12        0.44       -0.43      1.78 o 
  -3   1  12       10.35        6.07      2.00 o 
  -2   1  12       31.00       28.12      3.30 o 
  -1   1  12      103.94      104.08      6.09 o 
   0   1  12        1.45        1.52      1.41 o 
   1   1  12       19.36       19.47      1.82 o 
   2   1  12       44.44       34.10      2.31 o 
   3   1  12        3.51        1.79      0.95 o 
   4   1  12        1.25        2.72      2.08 o 
   5   1  12        1.06        2.21      1.86 o 
  -4   2  12        1.81        2.85      1.68 o 
  -3   2  12       15.96       20.27      3.12 o 
  -2   2  12        0.13        0.21      1.44 o 
  -1   2  12       32.26       38.22      4.08 o 
   0   2  12        1.52        0.67      1.41 o 
   1   2  12        2.65        2.10      1.04 o 
   2   2  12       20.97       12.56      2.04 o 
   3   2  12       14.24       13.84      1.77 o 
   4   2  12        0.09        0.61      1.33 o 
   5   2  12        0.08        0.51      1.49 o 
  -4   3  12        0.45        0.08      1.46 o 
  -3   3  12       62.20       66.42      5.33 o 
  -2   3  12      106.53      127.50      7.08 o 
  -1   3  12       66.46       66.66      5.07 o 
   0   3  12        0.00        0.75      1.36 o 
   1   3  12        0.67        0.39      0.80 o 
   2   3  12        1.49        2.54      1.11 o 
   3   3  12        1.69        0.78      0.94 o 
   4   3  12        0.00        1.11      1.28 o 
   5   3  12        0.34        0.53      1.46 o 
  -3   4  12       61.92       83.09      4.10 o 
  -2   4  12        0.11       -0.48      1.38 o 
  -1   4  12        0.00       -0.61      1.73 o 
   0   4  12        8.22       11.56      2.56 o 
   1   4  12        0.12       -0.05      0.62 o 
   2   4  12       93.31       89.92      5.46 o 
   3   4  12        0.32       -1.45      0.97 o 
   4   4  12        0.97        1.47      1.25 o 
  -3   5  12       42.51       62.59      5.65 o 
  -2   5  12       16.30       24.77      3.49 o 
  -1   5  12       23.71       23.45      3.38 o 
   0   5  12       13.55       17.87      2.74 o 
   1   5  12       19.62       19.12      1.74 o 
   2   5  12        7.12        8.78      1.38 o 
   3   5  12        0.09        0.20      1.06 o 
   4   5  12        0.49        1.89      1.94 o 
  -3   6  12       23.90       35.97      4.21 o 
  -2   6  12        0.04       -0.11      1.38 o 
  -1   6  12        0.13        0.56      1.38 o 
   0   6  12       11.56       10.04      2.24 o 
   1   6  12        8.18        7.18      1.47 o 
   2   6  12        3.83        3.30      1.19 o 
   3   6  12        2.88        1.83      1.21 o 
   4   6  12        0.97        3.28      2.29 o 
  -2   7  12        0.25        0.45      2.00 o 
  -1   7  12        1.33        2.21      1.49 o 
   0   7  12        8.37        7.99      2.34 o 
   1   7  12        0.06        0.91      1.74 o 
   2   7  12        2.60        3.15      1.17 o 
   3   7  12        0.18        0.37      1.20 o 
   0   8  12        1.25        2.05      1.38 o 
   1   8  12        0.04        0.25      1.16 o 
  -1  -3  13       12.53       14.76      2.90 o 
   1  -3  13        0.00       -0.53      1.65 o 
   2  -3  13        0.13       -0.08      1.76 o 
  -2  -2  13        3.59        2.29      2.08 o 
  -1  -2  13       20.99       23.29      3.41 o 
   0  -2  13        0.68       -1.07      1.52 o 
   1  -2  13        1.34        3.46      1.78 o 
   2  -2  13        1.56        4.50      2.26 o 
   3  -2  13        5.05        6.31      2.50 o 
  -3  -1  13        0.51       -0.24      1.78 o 
  -2  -1  13        1.16        1.44      2.05 o 
  -1  -1  13       25.76       26.43      3.17 o 
   0  -1  13        0.44       -0.21      1.07 o 
   1  -1  13        0.24        1.86      1.10 o 
   2  -1  13        8.49        9.30      2.37 o 
   3  -1  13        0.11        0.05      1.30 o 
   4  -1  13        0.70        0.88      2.13 o 
  -3   0  13        5.46        6.28      2.53 o 
  -2   0  13        5.86        6.90      2.13 o 
  -1   0  13        4.98        6.26      1.92 o 
   0   0  13        0.47       -0.45      1.17 o 
   1   0  13        9.19        6.59      1.35 o 
   2   0  13       37.52       35.53      3.73 o 
   3   0  13       16.62       13.99      2.90 o 
   4   0  13        0.84        1.04      1.54 o 
  -3   1  13        1.61        2.24      2.08 o 
  -2   1  13        1.73        0.32      1.76 o 
  -1   1  13        0.04       -0.69      1.68 o 
   0   1  13        9.78        6.05      2.13 o 
   1   1  13       65.49       52.06      2.77 o 
   2   1  13       17.03       13.56      1.62 o 
   3   1  13        2.42        2.45      1.49 o 
   4   1  13        0.11        0.91      1.57 o 
  -3   2  13        0.24       -0.93      1.78 o 
  -2   2  13       25.02       25.26      3.33 o 
  -1   2  13        0.04       -1.17      1.17 o 
   0   2  13        3.17        3.46      2.18 o 
   1   2  13        4.58        8.02      4.10 o 
   2   2  13       80.48       70.27      3.46 o 
   3   2  13        0.46       -0.80      0.73 o 
   4   2  13        0.81        0.35      1.36 o 
  -3   3  13       11.07       10.04      2.85 o 
  -2   3  13        0.59       -0.16      1.94 o 
  -1   3  13       11.65       10.68      2.74 o 
   0   3  13       23.97       26.91      3.54 o 
   1   3  13      111.56      103.86      6.12 o 
   2   3  13        4.80        4.30      1.28 o 
   3   3  13        4.39        3.27      1.03 o 
   4   3  13        3.72        5.85      1.52 o 
  -3   4  13       31.33       41.79      4.66 o 
  -2   4  13       23.91       28.27      3.86 o 
  -1   4  13        9.50       11.85      2.50 o 
   0   4  13        0.02        0.67      1.81 o 
   1   4  13        0.02       -0.55      0.75 o 
   2   4  13       12.59       11.61      1.59 o 
   3   4  13        2.06        1.29      1.18 o 
   4   4  13        0.01        0.56      1.25 o 
  -3   5  13       12.21       13.02      3.28 o 
  -2   5  13        0.00       -0.67      1.94 o 
  -1   5  13        0.53        1.84      2.08 o 
   0   5  13       27.74       30.54      3.76 o 
   1   5  13       26.76       20.24      1.94 o 
   2   5  13        0.26       -0.05      0.88 o 
   3   5  13        5.97        9.52      1.76 o 
   4   5  13        0.12        0.53      1.39 o 
  -2   6  13        0.55        2.82      2.21 o 
  -1   6  13        1.69        3.89      1.84 o 
   0   6  13        2.38        1.92      1.92 o 
   1   6  13       10.36       13.85      2.58 o 
   2   6  13        0.93        0.86      0.98 o 
   3   6  13        3.05        4.50      1.45 o 
  -1   7  13        0.06        0.45      1.33 o 
   0   7  13        0.82        1.33      1.44 o 
   1   7  13        0.19        0.64      1.30 o 
   2   7  13        3.90        3.27      2.38 o 
  -1  -2  14        0.19       -0.16      1.33 o 
   1  -2  14        3.58        7.19      2.32 o 
   2  -2  14        2.02        4.15      1.86 o 
  -2  -1  14        4.43        3.91      2.50 o 
  -1  -1  14        3.08        1.92      1.94 o 
   0  -1  14        2.20        0.27      1.81 o 
   1  -1  14        1.07        0.75      1.09 o 
   2  -1  14        3.07        5.19      2.16 o 
   3  -1  14        0.08       -0.75      1.41 o 
  -2   0  14        0.87       -1.33      1.25 o 
  -1   0  14        0.02       -0.99      1.92 o 
   0   0  14        0.71        0.80      1.33 o 
   1   0  14        2.65        3.28      1.08 o 
   2   0  14        3.45        2.50      1.78 o 
   3   0  14        0.97        1.70      1.70 o 
  -2   1  14       21.96       30.51      3.84 o 
  -1   1  14        0.32       -0.51      1.94 o 
   0   1  14        2.33        0.24      1.44 o 
   1   1  14        1.13       -0.80      1.57 o 
   2   1  14        0.00        0.15      1.00 o 
   3   1  14        0.01        0.83      1.41 o 
   4   1  14        0.01        0.72      2.13 o 
  -3   2  14        9.89       14.44      3.20 o 
  -2   2  14        1.02        1.01      2.10 o 
  -1   2  14        2.54        2.26      2.21 o 
   0   2  14        1.19        2.29      1.60 o 
   1   2  14       24.47       23.32      3.12 o 
   2   2  14        0.90        0.92      0.89 o 
   3   2  14        0.46        1.72      1.27 o 
   4   2  14        0.18        3.12      2.13 o 
  -3   3  14        5.07        6.52      2.40 o 
  -2   3  14        0.12       -0.43      1.44 o 
  -1   3  14        0.04       -1.46      2.00 o 
   0   3  14       14.78       13.16      2.61 o 
   1   3  14       11.31        8.55      2.40 o 
   2   3  14        0.29        0.32      0.92 o 
   3   3  14        0.56        0.98      0.94 o 
   4   3  14        3.99        8.02      1.73 o 
  -2   4  14        0.03       -0.72      1.60 o 
  -1   4  14        0.08        0.37      1.94 o 
   0   4  14       43.83       50.81      4.88 o 
   1   4  14       18.85       19.08      3.25 o 
   2   4  14        0.64        0.98      0.83 o 
   3   4  14        0.08       -0.15      1.05 o 
  -2   5  14        3.09        3.94      2.02 o 
  -1   5  14       10.63       12.60      2.98 o 
   0   5  14       11.76       10.89      2.53 o 
   1   5  14        1.65        0.69      1.44 o 
   2   5  14        0.63        0.88      1.37 o 
   3   5  14       10.77       11.97      1.86 o 
  -1   6  14        1.34        0.19      2.05 o 
   0   6  14       12.14       12.49      2.61 o 
   1   6  14        1.12        0.77      1.44 o 
   2   6  14        0.00       -0.01      0.99 o 
   1   7  14        0.02        0.99      2.05 o 
   0  -1  15        0.07        1.73      1.65 o 
  -1   0  15        0.18        0.96      1.65 o 
   0   0  15       16.03       16.25      2.80 o 
   1   0  15        0.24       -0.21      1.65 o 
   2   0  15        0.13       -0.61      1.68 o 
  -2   1  15        0.89        0.67      2.18 o 
  -1   1  15        1.57        1.89      2.24 o 
   0   1  15        6.35        9.03      2.74 o 
   1   1  15        2.61        0.83      1.84 o 
   2   1  15        0.49       -0.54      1.08 o 
   3   1  15        4.09        8.28      2.32 o 
  -2   2  15        1.60       -1.04      2.18 o 
  -1   2  15        5.93       10.73      2.64 o 
   0   2  15        6.36        9.88      2.34 o 
   1   2  15       14.36       12.57      2.77 o 
   2   2  15        0.57        0.28      0.87 o 
   3   2  15        0.88        3.51      1.97 o 
  -2   3  15        1.37        0.80      2.18 o 
  -1   3  15        0.01       -0.93      1.52 o 
   0   3  15        3.41        8.47      2.64 o 
   1   3  15        1.42        1.01      1.46 o 
   2   3  15        0.90        3.56      1.26 o 
   3   3  15        0.02        0.76      1.28 o 
  -1   4  15        0.11        0.59      1.68 o 
   0   4  15        4.86        5.70      2.42 o 
   1   4  15        1.46        0.88      2.02 o 
   2   4  15        3.09        3.02      1.12 o 
   3   4  15        0.55        0.76      1.20 o 
  -1   5  15        0.18        0.99      2.10 o 
   0   5  15        2.26        1.33      1.68 o 
   1   5  15        0.67        0.96      1.97 o 
   2   5  15        0.01       -0.39      0.92 o 
   0   6  15        2.29        2.53      2.29 o 
   1   6  15        0.09       -0.19      2.00 o 
   0   1  16        0.01       -0.29      2.37 o 
   1   1  16        3.79        1.36      1.52 o 
   0   2  16        1.90        5.06      2.42 o 
   1   2  16        0.63       -0.11      1.97 o 
   2   2  16        0.33       -1.54      1.81 o 
   0   3  16        0.15       -0.21      2.08 o 
   1   3  16        0.59       -0.88      2.00 o 
   2   3  16        0.01       -1.12      1.86 o 
   0   4  16        0.13       -0.53      2.18 o 
   1   4  16        0.53        0.91      2.21 o 
                                                 
